# Supplementary material for: Data to support observation of late and ultra-late latency components of cortical laser evoked potentials
Source: Data Brief. 2015 Nov 23;5:1031–4. doi: 10.1016/j.dib.2015.11.021 (PMC4689109; doi:10.1016/j.dib.2015.11.021)
Supplement: Supplementary file 1 — Supplementary material [file mmc1.zip]

Archive with 7 entries (7 files):
- Suplementary/supplementary_material_1_LEPs_16subs.asc
- Suplementary/supplementary_material_2_N1412.slor
- Suplementary/supplementary_material_2_N172.slor
- Suplementary/supplementary_material_2_N392.slor
- Suplementary/supplementary_material_2_N788.slor
- Suplementary/supplementary_material_2_N936.slor
- Suplementary/sypplementary_material_2_N248.slor
