# Supplementary material for: Data to support observation of late and ultra-late latency components of cortical laser evoked potentials
Source: Data Brief. 2015 Nov 23;5:1031–4. doi: 10.1016/j.dib.2015.11.021 (PMC4689109; doi:10.1016/j.dib.2015.11.021)
Supplement: Supplementary file 1 — Supplementary material [file mmc1.zip › Suplementary/supplementary_material_1_LEPs_16subs.asc]

  -3.0967216e-01   2.8676251e-01   1.0703608e-01  -3.5459622e-02  -1.5871984e-02  -1.0948319e-01  -1.4846705e-01   3.0810542e-01  -8.0648278e-02   1.6327936e-02   3.5334145e-01  -1.0268838e-01   1.9963002e-02  -5.7453823e-02   4.0014271e-01  -5.6081453e-02
  -2.4225311e-01   3.9582232e-01   1.3328247e-01  -2.4586472e-02  -3.5772447e-02  -7.0355311e-02  -5.3084464e-02   2.1211751e-01  -7.5705898e-02  -8.2612917e-03   4.1590667e-01  -1.8490468e-01   1.5620571e-02  -5.6604405e-02   3.8313646e-01  -1.0575817e-01
  -1.7864527e-01   4.8894758e-01   1.5947168e-01  -1.4557866e-02  -5.3498478e-02  -3.4590060e-02   3.3010936e-02   1.2623850e-01  -7.1251320e-02  -3.0806005e-02   4.5898852e-01  -2.4974368e-01   5.0833483e-03  -5.3757077e-02   3.6559086e-01  -1.4791327e-01
  -1.2218332e-01   5.5209773e-01   1.8519165e-01  -6.0479282e-03  -6.7126872e-02  -5.0872131e-03   1.0180503e-01   5.9006301e-02  -6.7508457e-02  -4.9475844e-02   4.6672381e-01  -2.8382437e-01  -1.6244376e-02  -4.7103003e-02   3.4731111e-01  -1.7638726e-01
  -7.5324223e-02   5.7484671e-01   2.0938957e-01   5.6974449e-04  -7.5209866e-02   1.6105152e-02   1.4761258e-01   1.6077257e-02  -6.4261538e-02  -6.2841533e-02   4.2981567e-01  -2.8078741e-01  -5.0111177e-02  -3.5246837e-02   3.2867280e-01  -1.8743331e-01
  -3.9383873e-02   5.5174941e-01   2.3022391e-01   5.2806496e-03  -7.6946509e-02   2.8044617e-02   1.6774205e-01  -6.0893756e-04  -6.0829368e-02  -7.0011296e-02   3.4725587e-01  -2.4262103e-01  -9.4794853e-02  -1.7475841e-02   3.1063883e-01  -1.8022420e-01
  -1.4450574e-02   4.8317046e-01   2.4511800e-01   8.4015573e-03  -7.2278490e-02   3.0976315e-02   1.6267301e-01   6.9438403e-03  -5.6206825e-02  -7.0700961e-02   2.2650010e-01  -1.7898285e-01  -1.4523911e-01   5.9588283e-03   2.9452940e-01  -1.5672078e-01
   5.1696252e-04   3.7541092e-01   2.5105769e-01   1.0471727e-02  -6.1893865e-02   2.6235174e-02   1.3574501e-01   3.3199037e-02  -4.9340224e-02  -6.5231828e-02   8.2064019e-02  -1.0471240e-01  -1.9392077e-01   3.3621911e-02   2.8157463e-01  -1.2096702e-01
   7.4316522e-03   2.4002748e-01   2.4513340e-01   1.2088300e-02  -4.7131918e-02   1.5990995e-02   9.2449403e-02   7.0059840e-02  -3.9461487e-02  -5.4461199e-02  -6.7190734e-02  -3.6177252e-02  -2.3226188e-01   6.2829979e-02   2.7234708e-01  -7.8017145e-02
   8.7123499e-03   9.2344496e-02   2.2526551e-01   1.3725538e-02  -2.9795740e-02   2.8838571e-03   3.9485155e-02   1.0823564e-01  -2.6385029e-02  -3.9660097e-02  -2.0155869e-01   1.2622495e-02  -2.5229012e-01   8.9829195e-02   2.6622308e-01  -3.2784576e-02
   6.8793032e-03  -5.0698193e-02   1.9098134e-01   1.5583215e-02  -1.1894248e-02  -1.0386994e-02  -1.6229102e-02   1.3877224e-01  -1.0677276e-02  -2.2359320e-02  -3.0410688e-01   3.3221750e-02  -2.4820902e-01   1.1025720e-01   2.6104022e-01   1.0890361e-02
   4.1818422e-03  -1.7306771e-01   1.4405479e-01   1.7504418e-02   4.6503079e-03  -2.1453679e-02  -6.8407811e-02   1.5449036e-01   6.3595929e-03  -4.1871366e-03  -3.6371152e-01   2.4364461e-02  -2.1757195e-01   1.1986257e-01   2.5309320e-01   5.0729191e-02
   2.3173230e-03  -2.6211834e-01   8.8796296e-02   1.8987969e-02   1.8283457e-02  -2.8590397e-02  -1.1198996e-01   1.5109352e-01   2.2899065e-02   1.3280542e-02  -3.7693744e-01  -8.1845376e-03  -1.6185011e-01   1.1537814e-01   2.3754056e-01   8.5967041e-02
   2.2775860e-03  -3.1057198e-01   3.1814143e-02   1.9298867e-02   2.8039897e-02  -3.0902672e-02  -1.4342115e-01   1.2776327e-01   3.6953023e-02   2.8643046e-02  -3.4841059e-01  -5.3573529e-02  -8.6315980e-02   9.5379932e-02   2.0919391e-01   1.1682900e-01
   4.3317312e-03  -3.1759761e-01  -1.8837841e-02   1.7653845e-02   3.3663201e-02  -2.8376151e-02  -1.6065945e-01   8.7149232e-02   4.6801538e-02   4.0763451e-02  -2.8962969e-01  -9.8982633e-02   7.0075084e-04   6.0919763e-02   1.6355263e-01   1.4372898e-01
   8.1282573e-03  -2.8874651e-01  -5.5066687e-02   1.3464874e-02   3.5602248e-02  -2.1795928e-02  -1.6300146e-01   3.4768059e-02   5.1364856e-02   4.8833242e-02  -2.1646865e-01  -1.3307719e-01   8.9020064e-02   1.5848082e-02   9.7861542e-02   1.6646873e-01
   1.2880742e-02  -2.3473214e-01  -7.0478870e-02   6.5242455e-03   3.4874905e-02  -1.2549249e-02  -1.5085268e-01  -2.2069219e-02   5.0466368e-02   5.2398203e-02  -1.4588032e-01  -1.4888549e-01   1.6805429e-01  -3.3569969e-02   1.1932437e-02   1.8371484e-01
   1.7592057e-02  -1.6929472e-01  -6.2093136e-02  -2.8459556e-03   3.2823041e-02  -2.3639413e-03  -1.2555152e-01  -7.5599667e-02   4.4878097e-02   5.1373275e-02  -9.2473911e-02  -1.4537015e-01   2.2824841e-01  -7.9493448e-02  -9.1499447e-02   1.9295166e-01
   2.1272902e-02  -1.0659675e-01  -3.1604483e-02  -1.3737243e-02   3.0804966e-02   6.9728869e-03  -8.9305163e-02  -1.1897484e-01   3.6143712e-02   4.6047174e-02  -6.5668441e-02  -1.2732867e-01   2.6231122e-01  -1.1375672e-01  -2.0701887e-01   1.9096826e-01
   2.3119241e-02  -5.8700149e-02   1.4187038e-02  -2.4709937e-02   2.9887147e-02   1.3874733e-02  -4.5223835e-02  -1.4740790e-01   2.6222923e-02   3.7077978e-02  -6.8011220e-02  -1.0371109e-01   2.6608861e-01  -1.2932258e-01  -3.2736842e-01   1.7477610e-01
   2.2626954e-02  -3.3647218e-02   6.4024391e-02  -3.3957931e-02   3.0600813e-02   1.7164360e-02   2.6274169e-03  -1.5890556e-01   1.7048354e-02   2.5474681e-02  -9.5010495e-02  -8.4859183e-02   2.3899788e-01  -1.2166820e-01  -4.4472278e-01   1.4271513e-01
   1.9636844e-02  -3.4510887e-02   1.0393116e-01  -3.9559893e-02   3.2818694e-02   1.6214695e-02   4.9279818e-02  -1.5446947e-01   1.0108520e-02   1.2554325e-02  -1.3650942e-01  -7.9444380e-02   1.8400578e-01  -8.9828576e-02  -5.5211618e-01   9.5429093e-02
   1.4316090e-02  -5.9535217e-02   1.1978710e-01  -3.9776739e-02   3.5783400e-02   1.1016770e-02   8.9130524e-02  -1.3775033e-01   6.1621977e-03  -1.3831593e-04  -1.7929327e-01  -9.1943033e-02   1.0718502e-01  -3.6872816e-02  -6.4467809e-01   3.6400084e-02
   7.0910831e-03  -1.0321891e-01   1.0025561e-01  -3.3344943e-02   3.8285731e-02   2.1766517e-03   1.1649379e-01  -1.1423518e-01   5.1529161e-03  -1.0959586e-02  -2.1034907e-01  -1.2132722e-01   1.6923387e-02   3.0312806e-02  -7.2035581e-01  -2.8171980e-02
  -1.4491220e-03  -1.5797520e-01   3.9435446e-02  -1.9713437e-02   3.8955564e-02  -9.1536821e-03   1.2640798e-01  -9.0129138e-02   6.3379052e-03  -1.8347758e-02  -2.2005133e-01  -1.6131518e-01  -7.7112084e-02   1.0193322e-01  -7.7991308e-01  -9.0199082e-02
  -1.0658948e-02  -2.1588888e-01  -6.1392230e-02   8.2060144e-04   3.6598813e-02  -2.1405898e-02   1.1557253e-01  -7.1144289e-02   8.5884458e-03  -2.1045858e-02  -2.0456556e-01  -2.0210784e-01  -1.6513386e-01   1.6674998e-01  -8.2616858e-01  -1.4111401e-01
  -1.9933926e-02  -2.7011473e-01  -1.9339836e-01   2.7105649e-02   3.0499731e-02  -3.2778555e-02   8.3208875e-02  -6.1421968e-02   1.0773414e-02  -1.8339657e-02  -1.6693825e-01  -2.3314655e-01  -2.3838133e-01   2.1385929e-01  -8.6263705e-01  -1.7356843e-01
  -2.8784289e-02  -3.1561065e-01  -3.4141626e-01   5.7265338e-02   2.0613754e-02  -4.1463522e-02   3.1606963e-02  -6.2789234e-02   1.2116645e-02  -1.0267767e-02  -1.1663530e-01  -2.4616041e-01  -2.9012042e-01   2.3447367e-01  -8.9190808e-01  -1.8303632e-01
  -3.6872310e-02  -3.4912878e-01  -4.8656919e-01   8.8944275e-02   7.6022553e-03  -4.5897923e-02  -3.3847033e-02  -7.4487955e-02   1.2426918e-02   2.2490326e-03  -6.7632094e-02  -2.3769357e-01  -3.1637065e-01   2.2339282e-01  -9.1419705e-01  -1.6893705e-01
  -4.4006087e-02  -3.6862796e-01  -6.0981757e-01   1.1962782e-01  -7.2989583e-03  -4.5014770e-02  -1.0526737e-01  -9.3426513e-02   1.2134750e-02   1.7410185e-02  -3.5470653e-02  -2.1042989e-01  -3.1626486e-01   1.7990484e-01  -9.2649815e-01  -1.3498517e-01
  -5.0090349e-02  -3.7245025e-01  -6.9568806e-01   1.4697769e-01  -2.2541401e-02  -3.8456989e-02  -1.7345100e-01  -1.1490465e-01   1.2123536e-02   3.2703591e-02  -3.3915778e-02  -1.7292878e-01  -2.9199472e-01   1.0796348e-01  -9.2265411e-01  -8.8639802e-02
  -5.5045794e-02  -3.5866760e-01  -7.3537225e-01   1.6912044e-01  -3.6584421e-02  -2.6715206e-02  -2.2945284e-01  -1.3367015e-01   1.3400199e-02   4.5242909e-02  -7.1922455e-02  -1.3777887e-01  -2.4835653e-01   1.5618341e-02  -8.9445102e-01  -3.9728707e-02
  -5.8720402e-02  -3.2493305e-01  -7.2849978e-01   1.8483429e-01  -4.8186967e-02  -1.1152379e-02  -2.6624067e-01  -1.4509977e-01   1.6697309e-02   5.2237572e-02  -1.5155728e-01  -1.1856964e-01  -1.9197356e-01  -8.6195380e-02  -8.3359338e-01   1.4880182e-03
  -6.0824766e-02  -2.6898731e-01  -6.8317831e-01   1.9360042e-01  -5.6592225e-02   6.1103043e-03  -2.8006521e-01  -1.4626910e-01   2.2122188e-02   5.1520240e-02  -2.6731586e-01  -1.2638281e-01  -1.3032052e-01  -1.8529651e-01  -7.3417101e-01   2.6413982e-02
  -6.0923731e-02  -1.8973060e-01  -6.1428271e-01   1.9551444e-01  -6.1559490e-02   2.2452177e-02  -2.7121975e-01  -1.3669340e-01   2.8962008e-02   4.2028929e-02  -4.0698712e-01  -1.6664322e-01  -7.0700800e-02  -2.7005635e-01  -5.9505795e-01   2.9923440e-02
  -5.8505498e-02  -8.8547809e-02  -5.4037503e-01   1.9108645e-01  -6.3245403e-02   3.5136498e-02  -2.4398868e-01  -1.1858010e-01   3.5717870e-02   2.4134496e-02  -5.5389265e-01  -2.3711079e-01  -1.9322492e-02  -3.3107510e-01  -4.2163209e-01   1.1481680e-02
  -5.3127790e-02   2.9560469e-02  -4.7994446e-01   1.8098614e-01  -6.1985372e-02   4.1770533e-02  -2.0576714e-01  -9.6524922e-02   4.0383576e-02  -2.7652760e-04  -6.9004033e-01  -3.2755321e-01   1.9410712e-02  -3.6249068e-01  -2.2629868e-01  -2.4676914e-02
  -4.4613933e-02   1.5549277e-01  -4.4779678e-01   1.6580542e-01  -5.8060732e-02   4.0769608e-02  -1.6552944e-01  -7.6690118e-02   4.0919940e-02  -2.8010232e-02  -7.9953871e-01  -4.2126579e-01   4.3322987e-02  -3.6274332e-01  -2.7531917e-02  -7.0367326e-02
  -3.3248185e-02   2.7652621e-01  -4.5236204e-01   1.4590979e-01  -5.1545896e-02   3.1737316e-02  -1.3198206e-01  -6.5607706e-02   3.5819452e-02  -5.5051557e-02  -8.7156490e-01  -4.9818683e-01   5.2581626e-02  -3.3470655e-01   1.5252722e-01  -1.1510669e-01
  -1.9907527e-02   3.7784177e-01  -4.9444532e-01   1.2142947e-01  -4.2308006e-02   1.5674089e-02  -1.1181530e-01  -6.8831811e-02   2.4623580e-02  -7.7252982e-02  -9.0228000e-01  -5.3898773e-01   4.9521874e-02  -2.8518823e-01   2.9153689e-01  -1.4825772e-01
  -6.0721255e-03   4.4489608e-01  -5.6758745e-01   9.2405855e-02  -3.0183610e-02  -5.0547701e-03  -1.0844462e-01  -8.9706269e-02   8.2552585e-03  -9.1100645e-02  -8.9531871e-01  -5.2928331e-01   3.8226889e-02  -2.2389265e-01   3.7082795e-01  -1.6121486e-01
   6.3204529e-03   4.6619060e-01  -6.5982448e-01   5.9065938e-02  -1.5295622e-02  -2.7023165e-02  -1.2151307e-01  -1.2850432e-01  -1.0936335e-02  -9.4409176e-02  -8.6079149e-01  -4.6306175e-01   2.3923858e-02  -1.6200861e-01   3.7889446e-01  -1.4918189e-01
   1.5175693e-02   4.3583735e-01  -7.5633540e-01   2.2157120e-02   1.5829728e-03  -4.6300873e-02  -1.4724042e-01  -1.8213453e-01  -2.9459671e-02  -8.6805756e-02  -8.1305618e-01  -3.4458668e-01   1.2264944e-02  -1.1064062e-01   3.1375707e-01  -1.1218741e-01
   1.8653882e-02   3.5531098e-01  -8.4231944e-01  -1.6752944e-02   1.8746423e-02  -5.9187490e-02  -1.7950086e-01  -2.4449979e-01  -4.3259177e-02  -6.9904268e-02  -7.6776891e-01  -1.8833655e-01   8.5659130e-03  -7.9323354e-02   1.8367748e-01  -5.5157572e-02
   1.5613299e-02   2.3391803e-01  -9.0547313e-01  -5.5114254e-02   3.3481012e-02  -6.2999590e-02  -2.1134100e-01  -3.0746470e-01  -4.8482766e-02  -4.7131954e-02  -7.3885579e-01  -1.6949154e-02   1.7078415e-02  -7.4846595e-02   6.0459079e-03   1.2928126e-02
   5.9838254e-03   8.7777426e-02  -9.3762201e-01  -8.9456490e-02   4.2283476e-02  -5.6757228e-02  -2.3655802e-01  -3.6225821e-01  -4.2283997e-02  -2.3238192e-02  -7.3603505e-01   1.4245964e-01   4.0373111e-02  -1.0056559e-01  -1.9535546e-01   8.0582935e-02
  -9.0285618e-03  -6.2569980e-02  -9.3533555e-01  -1.1572191e-01   4.1387280e-02  -4.1614597e-02  -2.5096422e-01  -4.0104295e-01  -2.3488780e-02  -3.5718489e-03  -7.6336996e-01   2.6291460e-01   7.8906989e-02  -1.5628550e-01  -3.9418531e-01   1.3571594e-01
  -2.6979858e-02  -1.9549630e-01  -8.9963264e-01  -1.2985899e-01   2.7524684e-02  -2.0911414e-02  -2.5306519e-01  -4.1834137e-01   7.0206431e-03   6.7515402e-03  -8.1908725e-01   3.2227471e-01   1.3083582e-01  -2.3870070e-01  -5.6574842e-01   1.6750470e-01
  -4.4495443e-02  -2.9192037e-01  -8.3508666e-01  -1.2860222e-01  -1.2254033e-03   2.1544392e-04  -2.4404320e-01  -4.1203394e-01   4.6295406e-02   3.6633042e-03  -8.9660912e-01   3.0713451e-01   1.9210993e-01  -3.4226124e-01  -6.9081800e-01   1.6789771e-01
  -5.7816078e-02  -3.3851717e-01  -7.4871530e-01  -1.1030516e-01  -4.4701253e-02   1.5635362e-02  -2.2712005e-01  -3.8372953e-01   8.9697530e-02  -1.5178482e-02  -9.8648551e-01   2.1522600e-01   2.5685941e-01  -4.6025433e-01  -7.5844266e-01   1.3252605e-01
  -6.3496283e-02  -3.2986232e-01  -6.4898170e-01  -7.5653591e-02  -1.0023256e-01   1.9325965e-02  -2.0652574e-01  -3.3843702e-01   1.3159982e-01  -4.9927618e-02  -1.0787328e+00   5.5898546e-02   3.1803687e-01  -5.8584888e-01  -7.6733587e-01   6.0957665e-02
  -5.9128559e-02  -2.6909438e-01  -5.4507953e-01  -2.8064357e-02  -1.6267169e-01   6.5752622e-03  -1.8638294e-01  -2.8361116e-01   1.6626750e-01  -9.8352441e-02  -1.1650229e+00  -1.5139139e-01   3.6824830e-01  -7.1280716e-01  -7.2571642e-01  -4.3624914e-02
  -4.3951248e-02  -1.6698976e-01  -4.4648828e-01   2.6302348e-02  -2.2495137e-01  -2.4939834e-02  -1.6981559e-01  -2.2777519e-01   1.8881948e-01  -1.5595410e-01  -1.2402309e+00  -3.8029258e-01   4.0067121e-01  -8.3606330e-01  -6.4971613e-01  -1.7513930e-01
  -1.9210993e-02  -3.9675173e-02  -3.6263842e-01   7.9159689e-02  -2.7910156e-01  -7.4469033e-02  -1.5850878e-01  -1.7900879e-01   1.9599895e-01  -2.1635085e-01  -1.3030245e+00  -6.0188826e-01   4.0994004e-01  -9.5150338e-01  -5.6065187e-01  -3.2548834e-01
   1.1809793e-02   9.4522278e-02  -3.0247025e-01   1.2122507e-01  -3.1755589e-01  -1.3806837e-01  -1.5281315e-01  -1.4361301e-01   1.8667776e-01  -2.7192999e-01  -1.3554129e+00  -7.8937038e-01   3.9287723e-01  -1.0554030e+00  -4.8156074e-01  -4.8542195e-01
   4.4131855e-02   2.1842606e-01  -2.7372330e-01   1.4374851e-01  -3.3449790e-01  -2.0912035e-01  -1.5233866e-01  -1.2521708e-01   1.6202221e-01  -3.1471493e-01  -1.4014210e+00  -9.2224151e-01   3.4896415e-01  -1.1437153e+00  -4.3343315e-01  -6.4525951e-01
   7.1750329e-02   3.1888562e-01  -2.8193495e-01   1.4020083e-01  -3.2697222e-01  -2.7943500e-01  -1.5685705e-01  -1.2448592e-01   1.2532180e-01  -3.3736954e-01  -1.4452502e+00  -9.8932935e-01   2.8047943e-01  -1.2115194e+00  -4.3157805e-01  -7.9545141e-01
   8.8543122e-02   3.8862984e-01  -3.2930485e-01   1.0781420e-01  -2.9552204e-01  -3.4073895e-01  -1.6726001e-01  -1.3944526e-01   8.1537072e-02  -3.3422775e-01  -1.4894012e+00  -9.9013090e-01   1.9227694e-01  -1.2529084e+00  -4.8254477e-01  -9.2703711e-01
   8.9275480e-02   4.2679613e-01  -4.1373084e-01   4.8652028e-02  -2.4420756e-01  -3.8625831e-01  -1.8631331e-01  -1.6629875e-01   3.6655766e-02  -3.0220474e-01  -1.5332292e+00  -9.3432267e-01   9.1223496e-02  -1.2614749e+00  -5.8201674e-01  -1.0320935e+00
   7.0536856e-02   4.3813324e-01  -5.2838083e-01  -3.0065570e-02  -1.7998829e-01  -4.1205790e-01  -2.1900280e-01  -2.0050371e-01  -3.0455354e-03  -2.4142849e-01  -1.5723062e+00  -8.3961962e-01  -1.4639200e-02  -1.2313780e+00  -7.1407192e-01  -1.1042508e+00
   3.1450175e-02   4.3116494e-01  -6.6210095e-01  -1.1654120e-01  -1.1158575e-01  -4.1783092e-01  -2.7236742e-01  -2.3782669e-01  -3.1749279e-02  -1.5543917e-01  -1.5987760e+00  -7.2846946e-01  -1.1711046e-01  -1.1587920e+00  -8.5214271e-01  -1.1392924e+00
  -2.5975556e-02   4.1581257e-01  -8.0077784e-01  -1.9588455e-01  -4.8050371e-02  -4.0693724e-01  -3.5482940e-01  -2.7512781e-01  -4.4791583e-02  -5.0849821e-02  -1.6026709e+00  -6.2426984e-01  -2.0890425e-01  -1.0433961e+00  -9.6186882e-01  -1.1357732e+00
  -9.6924947e-02   4.0106051e-01  -9.2951645e-01  -2.5232172e-01   2.6873732e-03  -3.8564857e-01  -4.7513592e-01  -3.1071459e-01  -3.9261802e-02   6.3554042e-02  -1.5739409e+00  -5.4784909e-01  -2.8464986e-01  -8.8950096e-01  -1.0058006e+00  -1.0955176e+00
  -1.7429589e-01   3.9319287e-01  -1.0352377e+00  -2.7178706e-01   3.5008548e-02  -3.6173875e-01  -6.4109588e-01  -3.4423389e-01  -1.4474985e-02   1.7818301e-01  -1.5047872e+00  -5.1484808e-01  -3.4168805e-01  -7.0644766e-01  -9.4958662e-01  -1.0238243e+00
  -2.4959531e-01   3.9494975e-01  -1.1091242e+00  -2.4444612e-01   4.6331831e-02  -3.4271700e-01  -8.5832091e-01  -3.7619950e-01   2.7719529e-02   2.8426373e-01  -1.3918132e+00  -5.3440460e-01  -3.8054118e-01  -5.0804796e-01  -7.6891694e-01  -9.2922273e-01
  -3.1408436e-01   4.0569664e-01  -1.1483101e+00  -1.6667242e-01   3.7271726e-02  -3.3409894e-01  -1.1291615e+00  -4.0734562e-01   8.2845121e-02   3.7539180e-01  -1.2375353e+00  -6.0923099e-01  -4.0496021e-01  -3.1103917e-01  -4.5616725e-01  -8.2270181e-01
  -3.6000333e-01   4.2243678e-01  -1.1563506e+00  -4.2070088e-02   1.1246176e-02  -3.3811770e-01  -1.4519798e+00  -4.3803171e-01   1.4398615e-01   4.4865437e-01  -1.0509200e+00  -7.3686411e-01  -4.2149484e-01  -1.3276050e-01  -2.5501728e-02  -7.1644106e-01
  -3.8169104e-01   4.4129263e-01  -1.1422871e+00   1.1870687e-01  -2.6343069e-02  -3.5318742e-01  -1.8208353e+00  -4.6789368e-01   2.0232088e-01   5.0499811e-01  -8.4680813e-01  -9.1162854e-01  -4.3859655e-01   1.1538789e-02   4.8478411e-01  -6.2220138e-01
  -3.7642768e-01   4.5898770e-01  -1.1184863e+00   2.9936968e-01  -6.9163925e-02  -3.7426094e-01  -2.2255977e+00  -4.9585354e-01   2.4803169e-01   5.4865011e-01  -6.4430736e-01  -1.1267398e+00  -4.6534337e-01   1.1122657e-01   1.0136086e+00  -5.4963356e-01
  -3.4487103e-01   4.7389538e-01  -1.0977597e+00   4.8043801e-01  -1.1102586e-01  -3.9401149e-01  -2.6524487e+00  -5.2048836e-01   2.7156159e-01   5.8560787e-01  -4.6443085e-01  -1.3760036e+00  -5.0995829e-01   1.6211558e-01   1.4825232e+00  -5.0481698e-01
  -2.9101646e-01   4.8637354e-01  -1.0904845e+00   6.4230004e-01  -1.4678030e-01  -4.0456599e-01  -3.0847050e+00  -5.4065152e-01   2.6509663e-01   6.2145751e-01  -3.2738888e-01  -1.6547221e+00  -5.7836280e-01   1.6718130e-01   1.8048719e+00  -4.8932568e-01
  -2.2168153e-01   4.9832615e-01  -1.1024688e+00   7.6834604e-01  -1.7292108e-01  -3.9937843e-01  -3.5038760e+00  -5.5616211e-01   2.2406018e-01   6.5899648e-01  -2.4998110e-01  -1.9596481e+00  -6.7304255e-01   1.3598201e-01   1.8975870e+00  -5.0003417e-01
  -1.4558605e-01   5.1216686e-01  -1.1341205e+00   8.4760373e-01  -1.8783476e-01  -3.7479203e-01  -3.8908661e+00  -5.6835147e-01   1.4833447e-01   6.9626318e-01  -2.4348626e-01  -2.2880824e+00  -7.9248686e-01   8.2858106e-02   1.6938651e+00  -5.2973513e-01
  -7.2158226e-02   5.2953785e-01  -1.1811428e+00   8.7638469e-01  -1.9172543e-01  -3.3091280e-01  -4.2272331e+00  -5.8028483e-01   4.2906654e-02   7.2556354e-01  -3.1232832e-01  -2.6364177e+00  -9.3138610e-01   2.4229300e-02   1.1545903e+00  -5.6847627e-01
  -1.0238893e-02   5.5021470e-01  -1.2365640e+00   8.5862811e-01  -1.8629365e-01  -2.7158654e-01  -4.4964136e+00  -5.9655239e-01  -8.2308263e-02   7.3391501e-01  -4.5364506e-01  -2.9985672e+00  -1.0816361e+00  -2.4528029e-02   2.7639093e-01  -6.0537175e-01
   3.3127828e-02   5.7158133e-01  -1.2935445e+00   8.0486820e-01  -1.7427509e-01  -2.0349394e-01  -4.6848316e+00  -6.2262935e-01  -2.1358528e-01   7.0502597e-01  -6.5773579e-01  -3.3647401e+00  -1.2340239e+00  -5.2083937e-02  -9.0532525e-01  -6.3054127e-01
   5.3640229e-02   5.8890153e-01  -1.3481776e+00   7.3000811e-01  -1.5894169e-01  -1.3459711e-01  -4.7828048e+00  -6.6391206e-01  -3.3537832e-01   6.2255629e-01  -9.0924603e-01  -3.7209557e+00  -1.3802912e+00  -5.3548178e-02  -2.3191739e+00  -6.3680252e-01
   5.0281852e-02   5.9638620e-01  -1.4014863e+00   6.5030892e-01  -1.4364349e-01  -7.2329044e-02  -4.7851713e+00  -7.2462160e-01  -4.3290396e-01   4.7405210e-01  -1.1888750e+00  -4.0495231e+00  -1.5151368e+00  -3.1891578e-02  -3.8661868e+00  -6.2079672e-01
   2.5381876e-02   5.8881871e-01  -1.4600111e+00   5.8015199e-01  -1.3143493e-01  -2.1975358e-02  -4.6915682e+00  -8.0680658e-01  -4.9486835e-01   2.5470849e-01  -1.4753675e+00  -4.3305046e+00  -1.6376661e+00   1.7982589e-03  -5.4324765e+00  -5.8335039e-01
  -1.5813936e-02   5.6332054e-01  -1.5347445e+00   5.2917961e-01  -1.2479693e-01   1.4359583e-02  -4.5063167e+00  -9.0966381e-01  -5.1579081e-01  -2.9939093e-02  -1.7475660e+00  -4.5439553e+00  -1.7518632e+00   2.9251332e-02  -6.9040214e+00  -5.2903733e-01
  -6.5994039e-02   5.2076541e-01  -1.6385921e+00   5.0035222e-01  -1.2544508e-01   3.7966398e-02  -4.2378983e+00  -1.0293321e+00  -4.9739858e-01  -3.6313011e-01  -1.9863337e+00  -4.6725442e+00  -1.8658435e+00   2.7021025e-02  -8.1810160e+00  -4.6506703e-01
  -1.1692095e-01   4.6640688e-01  -1.7829255e+00   4.8929492e-01  -1.3420789e-01   5.2902957e-02  -3.8980511e+00  -1.1592158e+00  -4.4871366e-01  -7.1818049e-01  -2.1762039e+00  -4.7040557e+00  -1.9899151e+00  -3.0663565e-02  -9.1893536e+00  -3.9975165e-01
  -1.6068282e-01   4.0946149e-01  -1.9740371e+00   4.8507195e-01  -1.5096621e-01   6.4719889e-02  -3.5005660e+00  -1.2907832e+00  -3.8470302e-01  -1.0618787e+00  -2.3066482e+00  -4.6332671e+00  -2.1337833e+00  -1.6849700e-01  -9.8874304e+00  -3.4086945e-01
  -1.9086312e-01   3.6164413e-01  -2.2103500e+00   4.7226933e-01  -1.7465710e-01   7.8894340e-02  -3.0599137e+00  -1.4146885e+00  -3.2366651e-01  -1.3594076e+00  -2.3728848e+00  -4.4628102e+00  -2.3034879e+00  -4.0649832e-01  -1.0267435e+01  -2.9423975e-01
  -2.0345046e-01   3.3492148e-01  -2.4810771e+00   4.3402970e-01  -2.0335686e-01   9.9389116e-02  -2.5898711e+00  -1.5220000e+00  -2.8382402e-01  -1.5798588e+00  -2.3761707e+00  -4.2028268e+00  -2.4987989e+00  -7.5660063e-01  -1.0351384e+01  -2.6276030e-01
  -1.9735605e-01   3.3896406e-01  -2.7666943e+00   3.5551106e-01  -2.3445893e-01   1.2770277e-01  -2.1023341e+00  -1.6053063e+00  -2.7976417e-01  -1.7012435e+00  -2.3235464e+00  -3.8694753e+00  -2.7117696e+00  -1.2198392e+00  -1.0183148e+01  -2.4605361e-01
  -1.7447317e-01   3.7888002e-01  -3.0411889e+00   2.2716124e-01  -2.6495281e-01   1.6262718e-01  -1.6064890e+00  -1.6595071e+00  -3.1947738e-01  -1.7139932e+00  -2.2270319e+00  -3.4825845e+00  -2.9269305e+00  -1.7845421e+00  -9.8183521e+00  -2.4074739e-01
  -1.3928889e-01   4.5377562e-01  -3.2756583e+00   4.7224996e-02  -2.9178922e-01   2.0072676e-01  -1.1084677e+00  -1.6821737e+00  -4.0259528e-01  -1.6222581e+00  -2.1023206e+00  -3.0629219e+00  -3.1232612e+00  -2.4258766e+00  -9.3142428e+00  -2.4130164e-01
  -9.8128326e-02   5.5651186e-01  -3.4425596e+00  -1.7699327e-01  -3.1229595e-01   2.3736040e-01  -6.1153951e-01  -1.6734637e+00  -5.2020074e-01  -1.4427932e+00  -1.9670772e+00  -2.6296109e+00  -3.2776552e+00  -3.1070668e+00  -8.7213393e+00  -2.4120738e-01
  -5.8162972e-02   6.7475723e-01  -3.5197947e+00  -4.2931179e-01  -3.2457746e-01   2.6791485e-01  -1.1680108e-01  -1.6356726e+00  -6.5629720e-01  -1.2017074e+00  -1.8390024e+00  -2.1981790e+00  -3.3692177e+00  -3.7820792e+00  -8.0780879e+00  -2.3433092e-01
  -2.6340119e-02   7.9313601e-01  -3.4938872e+00  -6.8639710e-01  -3.2783035e-01   2.8890765e-01   3.7576135e-01  -1.5725698e+00  -7.9058673e-01  -9.2982815e-01  -1.7338767e+00  -1.7795593e+00  -3.3834855e+00  -4.3998806e+00  -7.4089248e+00  -2.1616595e-01
  -8.3879860e-03   8.9601731e-01  -3.3617251e+00  -9.2078658e-01  -3.2251179e-01   2.9867047e-01   8.6603526e-01  -1.4886921e+00  -9.0198625e-01  -6.5765955e-01  -1.6638111e+00  -1.3801412e+00  -3.3156212e+00  -4.9097484e+00  -6.7253840e+00  -1.8478032e-01
  -8.0265824e-03   9.7034360e-01  -3.1306523e+00  -1.1047790e+00  -3.1032071e-01   2.9747299e-01   1.3526084e+00  -1.3887457e+00  -9.7215488e-01  -4.1094625e-01  -1.6359165e+00  -1.0027342e+00  -3.1718194e+00  -5.2669698e+00  -6.0293049e+00  -1.4129981e-01
  -2.6475984e-02   1.0078956e+00  -2.8170188e+00  -1.2146118e+00  -2.9398503e-01   2.8712419e-01   1.8318931e+00  -1.2772034e+00  -9.8833266e-01  -2.0764512e-01  -1.6515483e+00  -6.4811303e-01  -2.9685438e+00  -5.4381068e+00  -5.3169252e+00  -8.9847557e-02
  -6.2310736e-02   1.0065310e+00  -2.4435704e+00  -1.2342784e+00  -2.7688435e-01   2.7024179e-01   2.2977351e+00  -1.1581090e+00  -9.4497339e-01  -5.6737691e-02  -1.7062083e+00  -3.1671676e-01  -2.7297018e+00  -5.4049856e+00  -4.5827051e+00  -3.6946562e-02
  -1.1166826e-01   9.7017999e-01  -2.0362182e+00  -1.1583690e+00  -2.6256707e-01   2.4946387e-01   2.7416057e+00  -1.0350283e+00  -8.4394217e-01   4.1128176e-02  -1.7900948e+00  -1.0070638e-02  -2.4823394e+00  -5.1667273e+00  -3.8220608e+00   9.5189872e-03
  -1.6878300e-01   9.0766582e-01  -1.6207695e+00  -9.9343847e-01  -2.5423797e-01   2.2686802e-01   3.1533650e+00  -9.1104878e-01  -6.9337075e-01   9.1581752e-02  -1.8892148e+00   2.6839606e-01  -2.2517869e+00  -4.7394360e+00  -3.0326640e+00   4.1610984e-02
  -2.2678583e-01   8.3067593e-01  -1.2201126e+00  -7.5760963e-01  -2.5429372e-01   2.0376810e-01   3.5224679e+00  -7.8872765e-01  -5.0554005e-01   1.0374234e-01  -1.9869067e+00   5.1330296e-01  -2.0573115e+00  -4.1535564e+00  -2.2144480e+00   5.2689214e-02
  -2.7867815e-01   7.5137044e-01  -8.5219128e-01  -4.7838048e-01  -2.6397135e-01   1.8091292e-01   3.8393932e+00  -6.6992937e-01  -2.9432783e-01   8.7465969e-02  -2.0655862e+00   7.1802186e-01  -1.9092064e+00  -3.4493199e+00  -1.3688212e+00   3.8568597e-02
  -3.1836206e-01   6.8015574e-01  -5.2890794e-01  -1.8889058e-01  -2.8315304e-01   1.5896276e-01   4.0970207e+00  -5.5555678e-01  -7.2787947e-02   5.1274895e-02  -2.1085150e+00   8.7594358e-01  -1.8078957e+00  -2.6710350e+00  -4.9774011e-01  -1.7286568e-03
  -3.4158602e-01   6.2406219e-01  -2.5591897e-01   7.6828417e-02  -3.1034549e-01   1.3901864e-01   4.2916885e+00  -4.4524805e-01   1.4867788e-01   1.3521863e-03  -2.1014088e+00   9.8200598e-01  -1.7451499e+00  -1.8611776e+00   3.9677539e-01  -6.5765202e-02
  -3.4665709e-01   5.8598416e-01  -3.3160099e-02   2.8889088e-01  -3.4282878e-01   1.2295673e-01   4.4237178e+00  -3.3715948e-01   3.6329531e-01  -5.8354413e-02  -2.0337339e+00   1.0341348e+00  -1.7070144e+00  -1.0552668e+00   1.3123548e+00  -1.4806119e-01
  -3.3478504e-01   5.6481797e-01   1.4412022e-01   4.2606396e-01  -3.7695118e-01   1.1338365e-01   4.4972994e+00  -2.2796759e-01   5.6801229e-01  -1.2519106e-01  -1.8995918e+00   1.0342755e+00  -1.6776705e+00  -2.7834816e-01   2.2452286e+00  -2.4096937e-01
  -3.0996630e-01   5.5632898e-01   2.8404512e-01   4.7897244e-01  -4.0853466e-01   1.1315699e-01   4.5197660e+00  -1.1319375e-01   7.6288913e-01  -1.9650236e-01  -1.6981398e+00   9.8878789e-01  -1.6432696e+00   4.5640111e-01   3.1887521e+00  -3.3587516e-01
  -2.7838660e-01   5.5444247e-01   3.9670278e-01   4.5142691e-01  -4.3334980e-01   1.2456895e-01   4.5003980e+00   1.2113094e-02   9.5008215e-01  -2.6852353e-01  -1.4335417e+00   9.0811003e-01  -1.5948431e+00   1.1468522e+00   4.1320377e+00  -4.2448320e-01
  -2.4740920e-01   5.5261081e-01   4.9279351e-01   3.5961701e-01  -4.4761628e-01   1.4842050e-01   4.4490112e+00   1.5239210e-01   1.1327415e+00  -3.3590052e-01  -1.1144727e+00   8.0575602e-01  -1.5296670e+00   1.7992170e+00   5.0592623e+00  -4.9994527e-01
  -2.2430485e-01   5.4496058e-01   5.8243340e-01   2.2929348e-01  -4.4848395e-01   1.8327802e-01   4.3746121e+00   3.1043561e-01   1.3140769e+00  -3.9205480e-01  -7.5322331e-01   6.9684516e-01  -1.4508764e+00   2.4241268e+00   5.9500555e+00  -5.5763312e-01
  -2.1494716e-01   5.2704149e-01   6.7418855e-01   9.1434247e-02  -4.3444782e-01   2.2518027e-01   4.2843895e+00   4.8632770e-01   1.4967222e+00  -4.3033126e-01  -3.6446326e-01   5.9644829e-01  -1.3655692e+00   3.0323485e+00   6.7810872e+00  -5.9545104e-01
  -2.2272427e-01   4.9614248e-01   7.7439568e-01  -2.2826500e-02  -4.0564801e-01   2.6795496e-01   4.1832289e+00   6.7671070e-01   1.6824027e+00  -4.4561400e-01   3.6255534e-02   5.1804953e-01  -1.2820058e+00   3.6309745e+00   7.5286268e+00  -6.1369259e-01
  -2.4789209e-01   4.5126418e-01   8.8680917e-01  -8.7093295e-02  -3.6400614e-01   3.0414095e-01   4.0738108e+00   8.7460645e-01   1.8718136e+00  -4.3593407e-01   4.3414066e-01   4.7235861e-01  -1.2067078e+00   4.2207334e+00   8.1715596e+00  -6.1454507e-01
  -2.8751724e-01   3.9290807e-01   1.0125912e+00  -8.3563111e-02  -3.1315607e-01   3.2634036e-01   3.9572185e+00   1.0699316e+00   2.0645862e+00  -4.0356784e-01   8.1678562e-01   4.6659047e-01  -1.1422406e+00   4.7947686e+00   8.6941933e+00  -6.0140912e-01
  -3.3604153e-01   3.2284537e-01   1.1506288e+00  -5.1929974e-03  -2.5814387e-01   3.2869596e-01   3.8338623e+00   1.2507102e+00   2.2592471e+00  -3.5523891e-01   1.1755724e+00   5.0419338e-01  -1.0862511e+00   5.3389244e+00   9.0882210e+00  -5.7821539e-01
  -3.8636998e-01   2.4397064e-01   1.2981180e+00   1.4411565e-01  -2.0490095e-01   3.0813998e-01   3.7044560e+00   1.4048281e+00   2.4531476e+00  -3.0125970e-01   1.5066130e+00   5.8489865e-01  -1.0319768e+00   5.8333210e+00   9.3534122e+00  -5.4888440e-01
  -4.3126898e-01   1.6025104e-01   1.4513166e+00   3.5121457e-01  -1.5953221e-01   2.6510637e-01   3.5707773e+00   1.5220333e+00   2.6424180e+00  -2.5372181e-01   1.8110058e+00   7.0492057e-01  -9.7004755e-01   6.2548496e+00   9.4969222e+00  -5.1700468e-01
  -4.6478890e-01   7.6689649e-02   1.6063318e+00   5.9682281e-01  -1.2750252e-01   2.0352686e-01   3.4360051e+00   1.5957932e+00   2.8220584e+00  -2.2409720e-01   2.0942537e+00   8.5716600e-01  -8.9106847e-01   6.5801660e+00   9.5314536e+00  -4.8572013e-01
  -4.8341400e-01  -8.3588240e-04   1.7598031e+00   8.5934291e-01  -1.1283888e-01   1.3010653e-01   3.3045418e+00   1.6246167e+00   2.9862713e+00  -2.2077997e-01   2.3648227e+00   1.0314042e+00  -7.8828127e-01   6.7887853e+00   9.4727686e+00  -4.5774801e-01
  -4.8669695e-01  -6.5995719e-02   1.9093521e+00   1.1185792e+00  -1.1748277e-01   5.3048896e-02   3.1813643e+00   1.6125318e+00   3.1290934e+00  -2.4713897e-01   2.6319966e+00   1.2144626e+00  -6.5960226e-01   6.8659326e+00   9.3371741e+00  -4.3541453e-01
  -4.7724512e-01  -1.1276161e-01   2.0537160e+00   1.3586488e+00  -1.4091888e-01  -1.9471093e-02   3.0710677e+00   1.5685736e+00   3.2452780e+00  -3.0055298e-01   2.9033633e+00   1.3906065e+00  -5.0851266e-01   6.8048597e+00   9.1395568e+00  -4.2060536e-01
  -4.6006696e-01  -1.3645052e-01   2.1925410e+00   1.5696118e+00  -1.8016973e-01  -8.0740209e-02   2.9768496e+00   1.5053489e+00   3.3312800e+00  -3.7268564e-01   3.1824125e+00   1.5422889e+00  -3.4358495e-01   6.6083777e+00   8.8923548e+00  -4.1457925e-01
  -4.4142736e-01  -1.3489140e-01   2.3258891e+00   1.7476688e+00  -2.3018431e-01  -1.2654129e-01   2.8996962e+00   1.4369409e+00   3.3861104e+00  -4.5097812e-01   3.4667777e+00   1.6514115e+00  -1.7677845e-01   6.2893926e+00   8.6055706e+00  -4.1766720e-01
  -4.2746844e-01  -1.0944973e-01   2.4535762e+00   1.8940984e+00  -2.8457363e-01  -1.5560085e-01   2.8379854e+00   1.3765676e+00   3.4118148e+00  -5.2105793e-01   3.7475948e+00   1.7011131e+00  -2.0939382e-02   5.8702818e+00   8.2876518e+00  -4.2895005e-01
  -4.2290051e-01  -6.5608075e-02   2.5745150e+00   2.0133656e+00  -3.3657365e-01  -1.6941826e-01   2.7876215e+00   1.3344599e+00   3.4133839e+00  -5.6955060e-01   4.0102643e+00   1.6779478e+00   1.1288177e-01   5.3810510e+00   7.9468398e+00  -4.4605136e-01
  -4.3004577e-01  -1.2845369e-02   2.6862437e+00   2.1109660e+00  -3.8006371e-01  -1.7159604e-01   2.7426909e+00   1.3163678e+00   3.3980324e+00  -5.8668514e-01   4.2366271e+00   1.5741580e+00   2.1766772e-01   4.8563594e+00   7.5924886e+00  -4.6517921e-01
  -4.4842942e-01   3.6318258e-02   2.7847986e+00   2.1915631e+00  -4.1045031e-01  -1.6689382e-01   2.6965066e+00   1.3229635e+00   3.3739401e+00  -5.6812906e-01   4.4082418e+00   1.3896445e+00   2.9174159e-01   4.3316998e+00   7.2358876e+00  -4.8150010e-01
  -4.7498114e-01   6.8064247e-02   2.8650167e+00   2.2578303e+00  -4.2524971e-01  -1.6025953e-01   2.6428251e+00   1.3502014e+00   3.3487041e+00  -5.1566333e-01   4.5101766e+00   1.1332142e+00   3.3891102e-01   3.8392174e+00   6.8902731e+00  -4.8983895e-01
  -5.0476753e-01   6.9564602e-02   2.9212577e+00   2.3101849e+00  -4.2426346e-01  -1.5604758e-01   2.5769803e+00   1.3904974e+00   3.3278467e+00  -4.3657213e-01   4.5345486e+00   8.2275450e-01   3.6750541e-01   3.4038026e+00   6.5699442e+00  -4.8559886e-01
  -5.3205928e-01   3.1413154e-02   2.9484302e+00   2.3473442e+00  -4.0932760e-01  -1.5753827e-01   2.4967108e+00   1.4344247e+00   3.3137439e+00  -3.4191409e-01   4.4830343e+00   4.8413643e-01   3.8860956e-01   3.0401367e+00   6.2886399e+00  -4.6571101e-01
  -5.5147375e-01  -5.0291624e-02   2.9431196e+00   2.3674229e+00  -3.8370832e-01  -1.6676194e-01   2.4025250e+00   1.4725496e+00   3.3052510e+00  -2.4409351e-01   4.3677346e+00   1.4885272e-01   4.1394190e-01   2.7512755e+00   6.0575346e+00  -4.2938624e-01
  -5.5893948e-01  -1.7268599e-01   2.9045678e+00   2.3691691e+00  -3.5129335e-01  -1.8454407e-01   2.2975590e+00   1.4970379e+00   3.2981527e+00  -1.5430088e-01   4.2100913e+00  -1.4939009e-01   4.5384248e-01   2.5291112e+00   5.8833179e+00  -3.7846173e-01
  -5.5229743e-01  -3.2604916e-01   2.8352600e+00   2.3529405e+00  -3.1577059e-01  -2.1064956e-01   2.1869869e+00   1.5027608e+00   3.2863571e+00  -8.0406365e-02   4.0379401e+00  -3.7871646e-01   5.1573627e-01   2.3567134e+00   5.7668222e+00  -3.1721624e-01
  -5.3146307e-01  -4.9500889e-01   2.7409412e+00   2.3211282e+00  -2.7998211e-01  -2.4392253e-01   2.0771300e+00   1.4877661e+00   3.2635721e+00  -2.5765341e-02   3.8811842e+00  -5.1322598e-01   6.0326658e-01   2.2121659e+00   5.7025478e+00  -2.5165019e-01
  -4.9819015e-01  -6.6090565e-01   2.6299894e+00   2.2779277e+00  -2.4559380e-01  -2.8237576e-01   1.9744556e+00   1.4531370e+00   3.2250677e+00   1.0839778e-02   3.7668692e+00  -5.3664530e-01   7.1610924e-01   2.0732020e+00   5.6792450e+00  -1.8835965e-01
  -4.5556839e-01  -8.0491646e-01   2.5122156e+00   2.2285524e+00  -2.1313865e-01  -3.2325375e-01   1.8846572e+00   1.4023794e+00   3.1690960e+00   3.4181377e-02   3.7145948e+00  -4.4492743e-01   8.5033531e-01   1.9217496e+00   5.6814831e+00  -1.3324220e-01
  -4.0742857e-01  -9.1134742e-01   2.3972878e+00   2.1781453e+00  -1.8239579e-01  -3.6314320e-01   1.8119608e+00   1.3405531e+00   3.0976077e+00   5.0816179e-02   3.7331520e+00  -2.4735151e-01   9.9912121e-01   1.7475062e+00   5.6919277e+00  -9.0325650e-02
  -3.5781239e-01  -9.7042932e-01   2.2930799e+00   2.1307099e+00  -1.5298173e-01  -3.9821363e-01   1.7587374e+00   1.2733640e+00   3.0160678e+00   6.7062374e-02   3.8190537e+00   3.4136881e-02   1.1536137e+00   1.5498475e+00   5.6938931e+00  -6.0991645e-02
  -3.1060174e-01  -9.8001992e-01   2.2042864e+00   2.0883511e+00  -1.2497581e-01  -4.2463425e-01   1.7254200e+00   1.2063879e+00   2.9323821e+00   8.7267644e-02   3.9572542e+00   3.6736208e-01   1.3038214e+00   1.3377148e+00   5.6736846e+00  -4.3776996e-02
  -2.6931795e-01  -9.4582466e-01   2.1316128e+00   2.0509983e+00  -9.9392847e-02  -4.3914473e-01   1.7106633e+00   1.1445121e+00   2.8551627e+00   1.1281188e-01   4.1239202e+00   7.1388102e-01   1.4394863e+00   1.1275348e+00   5.6222892e+00  -3.4798884e-02
  -2.3702668e-01  -8.8005507e-01   2.0717492e+00   2.0166303e+00  -7.8355270e-02  -4.3968204e-01   1.7116484e+00   1.0915982e+00   2.7917243e+00   1.4207319e-01   4.2907002e+00   1.0339680e+00   1.5509497e+00   9.3962549e-01   5.5361155e+00  -2.8701298e-02
  -2.1624657e-01  -7.9878443e-01   2.0181752e+00   1.9818802e+00  -6.4894299e-02  -4.2591218e-01   1.7244319e+00   1.0503021e+00   2.7462743e+00   1.7131349e-01   4.4296374e+00   1.2919235e+00   1.6300408e+00   7.9384197e-01   5.4166822e+00  -1.9898255e-02
  -2.0877098e-01  -7.1855522e-01   1.9626627e+00   1.9428179e+00  -6.2406701e-02  -3.9950570e-01   1.7442685e+00   1.0219686e+00   2.7187297e+00   1.9618494e-01   4.5177534e+00   1.4609166e+00   1.6709814e+00   7.0536822e-01   5.2693739e+00  -3.8255237e-03
  -2.1536896e-01  -6.5297067e-01   1.8971781e+00   1.8956981e+00  -7.3884852e-02  -3.6403845e-01   1.7658814e+00   1.0065380e+00   2.7044585e+00   2.1338912e-01   4.5404160e+00   1.5266032e+00   1.6712272e+00   6.8152027e-01   5.1015731e+00   2.2079226e-02
  -2.3541230e-01  -6.1001750e-01   1.8157730e+00   1.8375234e+00  -1.0110050e-01  -3.2448640e-01   1.7836981e+00   1.0024545e+00   2.6950420e+00   2.2198469e-01   4.4928940e+00   1.4889306e+00   1.6320945e+00   7.2020585e-01   4.9205966e+00   5.7873697e-02
  -2.6655004e-01  -5.9071191e-01   1.7160314e+00   1.7663636e+00  -1.4394056e-01  -2.8639200e-01   1.7921012e+00   1.0066293e+00   2.6799300e+00   2.2394375e-01   4.3799071e+00   1.3618094e+00   1.5589773e+00   8.1032192e-01   4.7318922e+00   1.0117386e-01
  -3.0459070e-01  -5.8936764e-01   1.5997209e+00   1.6814652e+00  -2.0006211e-01  -2.5487929e-01   1.7857447e+00   1.0145522e+00   2.6486593e+00   2.2377386e-01   4.2134235e+00   1.1706741e+00   1.4609822e+00   9.3394407e-01   4.5378809e+00   1.4774138e-01
  -3.4373624e-01  -5.9542086e-01   1.4724648e+00   1.5832366e+00  -2.6496219e-01  -2.3375199e-01   1.7599662e+00   1.0206491e+00   2.5931757e+00   2.2729084e-01   4.0093283e+00   9.4830024e-01   1.3498974e+00   1.0697681e+00   4.3376815e+00   1.9244457e-01
  -3.7723946e-01  -5.9639353e-01   1.3424790e+00   1.4731988e+00  -3.3246522e-01  -2.2490237e-01   1.7112791e+00   1.0189332e+00   2.5097625e+00   2.3987317e-01   3.7837889e+00   7.2954162e-01   1.2385585e+00   1.1970023e+00   4.1277571e+00   2.3037417e-01
  -3.9844325e-01  -5.8131794e-01   1.2186474e+00   1.3539486e+00  -3.9553960e-01  -2.2818365e-01   1.6378832e+00   1.0039105e+00   2.4001448e+00   2.6468390e-01   3.5501518e+00   5.4584208e-01   1.1388435e+00   1.2988469e+00   3.9033251e+00   2.5787928e-01
  -4.0203654e-01  -5.4383863e-01   1.1083849e+00   1.2291169e+00  -4.4728865e-01  -2.4177375e-01   1.5400940e+00   9.7159866e-01   2.2715034e+00   3.0136926e-01   3.3170093e+00   4.2043116e-01   1.0596638e+00   1.3648480e+00   3.6602148e+00   2.7332143e-01
  -3.8526478e-01  -4.8427914e-01   1.0158071e+00   1.1032518e+00  -4.8193132e-01  -2.6291882e-01   1.4205767e+00   9.2043628e-01   2.1353467e+00   3.4562698e-01   3.0877407e+00   3.6500600e-01   1.0053852e+00   1.3917358e+00   3.3967647e+00   2.7741293e-01
  -3.4879307e-01  -4.1019169e-01   9.4066878e-01   9.8154050e-01  -4.9560046e-01  -2.8883445e-01   1.2842926e+00   8.5183646e-01   2.0054340e+00   3.8981417e-01   2.8614504e+00   3.7845285e-01   9.7506695e-01   1.3827576e+00   3.1153487e+00   2.7309042e-01
  -2.9695794e-01  -3.3524407e-01   8.7835768e-01   8.6931543e-01  -4.8683198e-01  -3.1749681e-01   1.1381097e+00   7.7018420e-01   1.8951464e+00   4.2449350e-01   2.6348886e+00   4.4780345e-01   9.6276233e-01   1.3458781e+00   2.8231926e+00   2.6495988e-01
  -2.3725744e-01  -2.7666242e-01   8.2097680e-01   7.7136861e-01  -4.5668424e-01  -3.4809165e-01   9.9009779e-01   6.8219630e-01   1.8148323e+00   4.4056905e-01   2.4047356e+00   5.5121839e-01   9.5889492e-01   1.2914562e+00   2.5322816e+00   2.5841967e-01
  -1.7909849e-01  -2.5175979e-01   7.5927640e-01   6.9118457e-01  -4.0849619e-01  -3.8099618e-01   8.4859677e-01   5.9572229e-01   1.7696778e+00   4.3150367e-01   2.1695960e+00   6.6241618e-01   9.5247415e-01   1.2300483e+00   2.2583254e+00   2.5861801e-01
  -1.3200489e-01  -2.7427241e-01   6.8498307e-01   6.3027450e-01  -3.4735074e-01  -4.1731514e-01   7.2120013e-01   5.1822417e-01   1.7585560e+00   3.9507800e-01   1.9311853e+00   7.5569740e-01   9.3369968e-01   1.1708533e+00   2.0189249e+00   2.6942594e-01
  -1.0364366e-01  -3.5125992e-01   5.9296698e-01   5.8781089e-01  -2.7934764e-01  -4.5813245e-01   6.1382067e-01   4.5528210e-01   1.7741163e+00   3.3425390e-01   1.6944519e+00   8.1060657e-01   8.9638418e-01   1.1210418e+00   1.8312207e+00   2.9260689e-01
  -9.8106249e-02  -4.8120129e-01   4.8272126e-01   5.6071525e-01  -2.1080448e-01  -5.0373123e-01   5.2999785e-01   4.0949489e-01   1.8041184e+00   2.5691384e-01   1.4666908e+00   8.1535703e-01   8.3963531e-01   1.0859026e+00   1.7094010e+00   3.2733934e-01
  -1.1485851e-01  -6.5366639e-01   3.5879064e-01   5.4424608e-01  -1.4749788e-01  -5.5304911e-01   4.7056414e-01   3.8006533e-01   1.8337544e+00   1.7450927e-01   1.2559804e+00   7.6840399e-01   7.6838225e-01   1.0694763e+00   1.6624680e+00   3.7019960e-01
  -1.4864557e-01  -8.5062303e-01   2.3003704e-01   5.3299945e-01  -9.4036551e-02  -6.0356702e-01   4.3372428e-01   3.6319455e-01   1.8484905e+00   9.9899930e-02   1.0694469e+00   6.7793543e-01   6.9258178e-01   1.0752168e+00   1.6926228e+00   4.1564125e-01
  -1.9043006e-01  -1.0491198e+00   1.0790554e-01   5.2210890e-01  -5.3429651e-02  -6.5169823e-01   4.1552807e-01   3.5320001e-01   1.8368494e+00   4.4844717e-02   9.1187532e-01   5.5947889e-01   6.2523453e-01   1.1062514e+00   1.7945293e+00   4.5692051e-01
  -2.2920256e-01  -1.2248335e+00   4.0857256e-03   5.0835440e-01  -2.6884211e-02  -6.9358737e-01   4.1064910e-01   3.4407534e-01   1.7925645e+00   1.7673669e-02   7.8505850e-01   4.3220020e-01   5.7961509e-01   1.1649894e+00   1.9555826e+00   4.8732792e-01
  -2.5428921e-01  -1.3558318e+00  -7.1901780e-02   4.9088716e-01  -1.3837878e-02  -7.2609387e-01   4.1333119e-01   3.3108263e-01   1.7156769e+00   2.1621339e-02   6.8803077e-01   3.1471554e-01   5.6630344e-01   1.2520988e+00   2.1571531e+00   5.0151109e-01
  -2.5764931e-01  -1.4259002e+00  -1.1465664e-01   4.7135590e-01  -1.2208137e-02  -7.4766331e-01   4.1833912e-01   3.1194879e-01   1.6123708e+00   5.4151149e-02   6.1805620e-01   2.2130027e-01   5.9065773e-01   1.3651444e+00   2.3766398e+00   4.9663238e-01
  -2.3564085e-01  -1.4268997e+00  -1.2396637e-01   4.5336417e-01  -1.8817269e-02  -7.5880761e-01   4.2175396e-01   2.8733550e-01   1.4936179e+00   1.0738788e-01   5.7200710e-01   1.5924647e-01   6.5127772e-01   1.4973684e+00   2.5900485e+00   4.7311235e-01
  -1.8984244e-01  -1.3598280e+00  -1.0477655e-01   4.4136410e-01  -2.9932947e-02  -7.6201955e-01   4.2148422e-01   2.6044330e-01   1.3729459e+00   1.6954985e-01   5.4764555e-01   1.2783605e-01   7.3979688e-01   1.6371438e+00   2.7747477e+00   4.3477266e-01
  -1.2673171e-01  -1.2344971e+00  -6.6098835e-02   4.3925331e-01  -4.1848882e-02  -7.6111140e-01   4.1741611e-01   2.3584589e-01   1.2638226e+00   2.2708155e-01   5.4434500e-01   1.1902865e-01   8.4206005e-01   1.7685145e+00   2.9120324e+00   3.8830263e-01
  -5.6283806e-02  -1.0679643e+00  -1.9124314e-02   4.4904382e-01  -5.1420508e-02  -7.6014194e-01   4.1119144e-01   2.1786571e-01   1.1771985e+00   2.6706800e-01   5.6295377e-01   1.1960168e-01   9.4045693e-01   1.8729856e+00   2.9891628e+00   3.4211251e-01
   1.0194832e-02  -8.8202047e-01   2.5026413e-02   4.6997994e-01  -5.6471180e-02  -7.6222933e-01   4.0566855e-01   2.0893988e-01   1.1196909e+00   2.7948245e-01   6.0476377e-01   1.1420471e-01   1.0169512e+00   1.9324049e+00   3.0006222e+00   3.0477424e-01
   6.2503410e-02  -7.0014204e-01   5.7422449e-02   4.9838621e-01  -5.5998318e-02  -7.6859598e-01   4.0417910e-01   2.0844543e-01   1.0927213e+00   2.5887704e-01   6.6983490e-01   8.8651930e-02   1.0562179e+00   1.9324586e+00   2.9484452e+00   2.8335341e-01
   9.3697783e-02  -5.4433262e-01   7.2866772e-02   5.2834301e-01  -5.0138590e-02  -7.7813930e-01   4.0973014e-01   2.1234634e-01   1.0926967e+00   2.0525132e-01   7.5515840e-01   3.2790775e-02   1.0482980e+00   1.8660722e+00   2.8415927e+00   2.8197824e-01
   1.0146790e-01  -4.3225668e-01   7.0566259e-02   5.5306225e-01  -3.9895064e-02  -7.8768111e-01   4.2431001e-01   2.1381602e-01   1.1121022e+00   1.2399485e-01   8.5325269e-01  -5.7571809e-02   9.9029119e-01   1.7359206e+00   2.6944750e+00   3.0095528e-01
   8.8438083e-02  -3.7500122e-01   5.3833171e-02   5.6662986e-01  -2.6680832e-02  -7.9285819e-01   4.4843411e-01   2.0472948e-01   1.1411969e+00   2.4962789e-02   9.5173369e-01  -1.7997667e-01   8.8680506e-01   1.5553470e+00   2.5248321e+00   3.3663231e-01
   6.1341152e-02  -3.7572096e-01   2.8939212e-02   5.6565782e-01  -1.1781907e-02  -7.8942921e-01   4.8101756e-01   1.7767715e-01   1.1699176e+00  -7.9120728e-02   1.0341909e+00  -3.2588902e-01   7.4912036e-01   1.3472523e+00   2.3512633e+00   3.8204535e-01
   2.9280934e-02  -4.2933032e-01   3.4210540e-03   5.5038927e-01   4.1264973e-03  -7.7464281e-01   5.1959351e-01   1.2799346e-01   1.1896014e+00  -1.7464692e-01   1.0823772e+00  -4.8234673e-01   5.9326194e-01   1.1409162e+00   2.1907440e+00   4.2820709e-01
   1.5077863e-03  -5.2330014e-01  -1.5761620e-02   5.2493164e-01   2.1274061e-02  -7.4827638e-01   5.6082429e-01   5.5263499e-02   1.1942272e+00  -2.4917216e-01   1.0793640e+00  -6.3430882e-01   4.3734990e-01   9.6715851e-01   2.0564720e+00   4.6574225e-01
  -1.4761970e-02  -6.3949552e-01  -2.3806217e-02   4.9652244e-01   4.0797225e-02  -7.1302729e-01   6.0118981e-01  -3.6115264e-02   1.1810188e+00  -2.9322347e-01   1.0130193e+00  -7.6723884e-01   2.9870951e-01   8.5266103e-01   1.9563419e+00   4.8649175e-01
  -1.5972654e-02  -7.5685410e-01  -1.9057924e-02   4.7399352e-01   6.4413037e-02  -6.7410423e-01   6.3769977e-01  -1.3750809e-01   1.1504061e+00  -3.0160377e-01   8.7901605e-01  -8.6945067e-01   1.9123203e-01   8.1454107e-01   1.8922659e+00   4.8471879e-01
  -2.9332476e-03  -8.5456521e-01  -3.2308909e-03   4.6581599e-01   9.3816035e-02  -6.3808262e-01   6.6846977e-01  -2.3765562e-01   1.1054655e+00  -2.7402554e-01   6.8262182e-01  -9.3381719e-01   1.2340620e-01   8.5632190e-01   1.8604314e+00   4.5765735e-01
   1.9543414e-02  -9.1529513e-01   1.9144213e-02   4.7821465e-01   1.2993483e-01  -6.1129879e-01   6.9303105e-01  -3.2495128e-01   1.0510379e+00  -2.1500595e-01   4.3875081e-01  -9.5857896e-01   9.7301361e-02   9.6624861e-01   1.8524480e+00   4.0532120e-01
   4.3952558e-02  -9.2794420e-01   4.1886176e-02   5.1381005e-01   1.7224475e-01  -5.9820074e-01   7.1230188e-01  -3.8982901e-01   9.9273301e-01  -1.3306765e-01   1.7013448e-01  -9.4716636e-01   1.0860826e-01   1.1184655e+00   1.8571829e+00   3.2969266e-01
   6.2022698e-02  -8.8944546e-01   5.8663775e-02   5.7109055e-01   2.1834587e-01  -6.0010701e-01   7.2822544e-01  -4.2666913e-01   9.3599567e-01  -3.9393484e-02  -9.6115240e-02  -9.0713338e-01   1.4766453e-01   1.2769880e+00   1.8629659e+00   2.3357698e-01
   6.6777194e-02  -8.0523677e-01   6.4498434e-02   6.4478808e-01   2.6397229e-01  -6.1473198e-01   7.4315689e-01  -4.3474943e-01   8.8534166e-01   5.3835662e-02  -3.3290573e-01  -8.4846247e-01   2.0123872e-01   1.4017963e+00   1.8597713e+00   1.1949228e-01
   5.4232954e-02  -6.8825045e-01   5.6953126e-02   7.2699829e-01   3.0350321e-01  -6.3663938e-01   7.5914397e-01  -4.1801489e-01   8.4381040e-01   1.3514802e-01  -5.1765742e-01  -7.8160846e-01   2.5473997e-01   1.4558969e+00   1.8409877e+00  -1.1060212e-02
   2.4335395e-02  -5.5653548e-01   3.6768832e-02   8.0871552e-01   3.3092000e-01  -6.5853657e-01   7.7727631e-01  -3.8374780e-01   8.1263691e-01   1.9526713e-01  -6.3599261e-01  -7.1568407e-01   2.9447255e-01   1.4119658e+00   1.8044583e+00  -1.5772846e-01
  -1.9077863e-02  -4.2990416e-01   7.8288829e-03   8.8138834e-01   3.4102822e-01  -6.7309213e-01   7.9726847e-01  -3.4050793e-01   7.9113401e-01   2.2816576e-01  -6.8389364e-01  -6.5714419e-01   3.0956941e-01   1.2572638e+00   1.7526207e+00  -3.2082087e-01
  -6.9252248e-02  -3.2621725e-01  -2.3531542e-02   9.3815081e-01   3.3067280e-01  -6.7481246e-01   8.1739252e-01  -2.9590159e-01   7.7678625e-01   2.3157003e-01  -6.6793503e-01  -6.0920632e-01   2.9331114e-01   9.9588094e-01   1.6917504e+00  -5.0037432e-01
  -1.1817101e-01  -2.5803136e-01  -4.9724059e-02   9.7452250e-01   2.9964756e-01  -6.6149248e-01   8.3479499e-01  -2.5477808e-01   7.6557327e-01   2.0690683e-01  -6.0360368e-01  -5.7207604e-01   2.4365570e-01   6.4793354e-01   1.6304868e+00  -6.9510517e-01
  -1.5847131e-01  -2.3029478e-01  -6.3368397e-02   9.8854649e-01   2.5104833e-01  -6.3486487e-01   8.4613961e-01  -2.1833077e-01   7.5254097e-01   1.5879004e-01  -5.1211394e-01  -5.4386202e-01   1.6295100e-01   2.4596222e-01   1.5779583e+00  -9.0161828e-01
  -1.8515066e-01  -2.3958945e-01  -5.8721207e-02   9.8049157e-01   1.9093529e-01  -6.0028091e-01   8.4843261e-01  -1.8432949e-01   7.3261020e-01   9.4209185e-02  -4.1641479e-01  -5.2190774e-01   5.6951106e-02  -1.7067742e-01   1.5418878e+00  -1.1141808e+00
  -1.9665650e-01  -2.7510829e-01  -3.2786365e-02   9.5233782e-01   1.2732814e-01  -5.6550335e-01   8.3983328e-01  -1.4839902e-01   7.0155282e-01   2.1603926e-02  -3.3721424e-01  -5.0417306e-01  -6.6618763e-02  -5.6228953e-01   1.5270457e+00  -1.3251991e+00
  -1.9511295e-01  -3.2119344e-01   1.4111660e-02   9.0727093e-01   6.8719474e-02  -5.3891315e-01   8.2024464e-01  -1.0596803e-01   6.5699180e-01  -5.0022581e-02  -2.8979121e-01  -4.9029276e-01  -1.9962862e-01  -8.9494348e-01   1.5343287e+00  -1.5263189e+00
  -1.8565539e-01  -3.6091882e-01   7.8396161e-02   8.4933915e-01   2.2415514e-02  -5.2756933e-01   7.9152127e-01  -5.4322631e-02   5.9921917e-01  -1.1186453e-01  -2.8214927e-01  -4.8202462e-01  -3.3491371e-01  -1.1451364e+00   1.5606026e+00  -1.7098636e+00
  -1.7506040e-01  -3.7996076e-01   1.5391585e-01   7.8330850e-01  -6.9313957e-03  -5.3558486e-01   7.5721795e-01   5.8392517e-03   5.3160562e-01  -1.5593878e-01  -3.1474609e-01  -4.8295598e-01  -4.6718116e-01  -1.3023015e+00   1.5992879e+00  -1.8701990e+00
  -1.7002324e-01  -3.6992059e-01   2.3306829e-01   7.1463200e-01  -1.8264029e-02  -5.6319032e-01   7.2191181e-01   6.9831394e-02   4.6041648e-01  -1.7562567e-01  -3.8168720e-01  -4.9752862e-01  -5.9330458e-01  -1.3689216e+00   1.6415274e+00  -2.0046104e+00
  -1.7551016e-01  -3.3036790e-01   3.0811076e-01   6.4936962e-01  -1.4309830e-02  -6.0668013e-01   6.9023797e-01   1.2960211e-01   3.9395581e-01  -1.6619797e-01  -4.7298119e-01  -5.2961993e-01  -7.1200688e-01  -1.3584793e+00   1.6776760e+00  -2.1133965e+00
  -1.9358267e-01  -2.6914475e-01   3.7236692e-01   5.9388528e-01  -9.5771849e-04  -6.5922013e-01   6.6585527e-01   1.7545598e-01   3.4111461e-01  -1.2538449e-01  -5.7727797e-01  -5.8104057e-01  -8.2307795e-01  -1.2918565e+00   1.6988182e+00  -2.1991115e+00
  -2.2296676e-01  -2.0085119e-01   4.2107557e-01   5.5421126e-01   1.4056584e-02  -7.1229532e-01   6.5058439e-01   1.9847150e-01   3.0956461e-01  -5.3947017e-02  -6.8447786e-01  -6.5034529e-01  -9.2638224e-01  -1.1930136e+00   1.6980422e+00  -2.2651363e+00
  -2.5945376e-01  -1.4383539e-01   4.5173140e-01   5.3509075e-01   2.2877213e-02  -7.5744055e-01   6.4392719e-01   1.9300859e-01   3.0396954e-01   4.3835132e-02  -7.8769948e-01  -7.3229394e-01  -1.0209567e+00  -1.0848162e+00   1.6712723e+00  -2.3139846e+00
  -2.9701677e-01  -1.1634355e-01   4.6390926e-01   5.3885006e-01   1.9289892e-02  -7.8785399e-01   6.4309061e-01   1.5865014e-01   3.2463825e-01   1.5994693e-01  -8.8428780e-01  -8.1815662e-01  -1.1044698e+00  -9.8573641e-01   1.6175607e+00  -2.3458549e+00
  -3.2935617e-01  -1.3266846e-01   4.5870536e-01   5.6436829e-01   1.2873000e-04  -7.9955088e-01   6.4352032e-01   1.0104075e-01   3.6699270e-01   2.8287855e-01  -9.7577629e-01  -8.9686053e-01  -1.1732142e+00  -9.0789798e-01   1.5388503e+00  -2.3579121e+00
  -3.5148879e-01  -2.0012745e-01   4.3802820e-01   6.0646403e-01  -3.3986675e-02  -7.9185080e-01   6.3982981e-01   3.1344039e-02   4.2206818e-01   3.9846816e-01  -1.0669342e+00  -9.5677250e-01  -1.2226642e+00  -8.5660325e-01   1.4393071e+00  -2.3446040e+00
  -3.6099106e-01  -3.1750474e-01   4.0399870e-01   6.5598033e-01  -7.8751106e-02  -7.6716818e-01   6.2691752e-01  -3.5625291e-02   4.7803457e-01   4.9137352e-01  -1.1641893e+00  -9.8774726e-01  -1.2484760e+00  -8.3116723e-01   1.3243875e+00  -2.2990422e+00
  -3.5859522e-01  -4.7525728e-01   3.5866212e-01   7.0072000e-01  -1.2709123e-01  -7.3024294e-01   6.0102266e-01  -8.4210789e-02   5.2247850e-01   5.4704350e-01  -1.2737973e+00  -9.8299094e-01  -1.2476842e+00  -8.2663754e-01   1.1998327e+00  -2.2151732e+00
  -3.4799809e-01  -6.5738838e-01   3.0409052e-01   7.2718805e-01  -1.7069818e-01  -6.8706405e-01   5.6048818e-01  -1.0104252e-01   5.4498158e-01   5.5390615e-01  -1.4001290e+00  -9.4031730e-01  -1.2197812e+00  -8.3585540e-01   1.0707690e+00  -2.0902137e+00
  -3.3493426e-01  -8.4453226e-01   2.4280105e-01   7.2288288e-01  -2.0183505e-01  -6.4377648e-01   5.0607170e-01  -7.7771395e-02   5.3942516e-01   5.0538183e-01  -1.5443801e+00  -8.6250996e-01  -1.1673768e+00  -8.5132723e-01   9.4105549e-01  -1.9267039e+00
  -3.2574215e-01  -1.0175481e+00   1.7828047e-01   6.7870051e-01  -2.1501845e-01  -6.0581813e-01   4.4075309e-01  -1.2779769e-02   5.0548047e-01   4.0130366e-01  -1.7039004e+00  -7.5671786e-01  -1.0962216e+00  -8.6651682e-01   8.1295624e-01  -1.7335730e+00
  -3.2577166e-01  -1.1608467e+00   1.1533534e-01   5.9093059e-01  -2.0820435e-01  -5.7742779e-01   3.6910259e-01   8.8524791e-02   4.4890339e-01   2.4839962e-01  -1.8722177e+00  -6.3304941e-01  -1.0145217e+00  -8.7638929e-01   6.8715434e-01  -1.5258166e+00
  -3.3801621e-01  -1.2647767e+00   6.0006410e-02   4.6236272e-01  -1.8322221e-01  -5.6153336e-01   2.9636973e-01   2.1489149e-01   3.8051216e-01   5.9651936e-02  -2.0397129e+00  -5.0272799e-01  -9.3164214e-01  -8.7727853e-01   5.6306491e-01  -1.3227083e+00
  -3.6229447e-01  -1.3266445e+00   1.8896131e-02   3.0218829e-01  -1.4537231e-01  -5.5991271e-01   2.2750629e-01   3.5159530e-01   3.1402352e-01  -1.4743055e-01  -2.1948147e+00  -3.7627002e-01  -8.5644866e-01  -8.6634266e-01   4.3936666e-01  -1.1448234e+00
  -3.9517303e-01  -1.3502720e+00  -2.0664735e-03   1.2464201e-01  -1.0228789e-01  -5.7345199e-01   1.6633796e-01   4.8342884e-01   2.6318854e-01  -3.5336237e-01  -2.3255199e+00  -2.6211670e-01  -7.9563796e-01  -8.4096793e-01   3.1464914e-01  -1.0104587e+00
  -4.3064511e-01  -1.3443192e+00   7.9393886e-04  -5.3385403e-02  -6.2324021e-02  -6.0232672e-01   1.1504976e-01   5.9761986e-01   2.3883954e-01  -5.3960214e-01  -2.4210212e+00  -1.6599821e-01  -7.5242849e-01  -7.9845787e-01   1.8806654e-01  -9.3220429e-01
  -4.6140438e-01  -1.3198475e+00   2.7347309e-02  -2.1529019e-01  -3.2832989e-02  -6.4599502e-01   7.4066670e-02   6.8601760e-01   2.4649195e-01  -6.9129585e-01  -2.4732250e+00  -9.1079293e-02  -7.2591817e-01  -7.3621342e-01   5.9893793e-02  -9.1441631e-01
  -4.8041902e-01  -1.2877154e+00   7.2578938e-02  -3.4764994e-01  -1.8701395e-02  -7.0299811e-01   4.2313719e-02   7.4609240e-01   2.8503064e-01  -7.9931366e-01  -2.4779701e+00  -3.8698400e-02  -7.1127756e-01  -6.5241557e-01  -6.8106871e-02  -9.5215777e-01
  -4.8244891e-01  -1.2563747e+00   1.2638222e-01  -4.4247627e-01  -2.1456414e-02  -7.7067094e-01   1.7755160e-02   7.8060064e-01   3.4677372e-01  -8.6118747e-01  -2.4357987e+00  -9.3411712e-03  -7.0076497e-01  -5.4702645e-01  -1.9258127e-01  -1.0318554e+00
  -4.6517022e-01  -1.2304818e+00   1.7446320e-01  -4.9838132e-01  -3.9115755e-02  -8.4493801e-01  -1.9416660e-03   7.9609862e-01   4.1890304e-01  -8.8078252e-01  -2.3521853e+00  -3.4356246e-03  -6.8536558e-01  -4.2278954e-01  -3.0878220e-01  -1.1335493e+00
  -4.2966920e-01  -1.2105120e+00   2.0035230e-01  -5.2045743e-01  -6.6789207e-02  -9.2037696e-01  -1.8784245e-02   8.0076034e-01   4.8595137e-01  -8.6680046e-01  -2.2371927e+00  -2.1638039e-02  -6.5671161e-01  -2.8587313e-01  -4.1107060e-01  -1.2342739e+00
  -3.8021449e-01  -1.1933182e+00   1.8824349e-01  -5.1894567e-01  -9.7876715e-02  -9.9066789e-01  -3.4012303e-02   8.0209828e-01   5.3281045e-01  -8.3045490e-01  -2.1045794e+00  -6.4469003e-02  -6.0887028e-01  -1.4586909e-01  -4.9366252e-01  -1.3118870e+00
  -3.2337973e-01  -1.1733775e+00   1.2614390e-01  -5.0701134e-01  -1.2558414e-01  -1.0494275e+00  -4.7913664e-02   8.0517047e-01   5.4762367e-01  -7.8282433e-01  -1.9704451e+00  -1.3140009e-01  -5.3960834e-01  -1.5005341e-02  -5.5150745e-01  -1.3485953e+00
  -2.6672727e-01  -1.1443522e+00   8.6803263e-03  -4.9810291e-01  -1.4441860e-01  -1.0912901e+00  -5.9906241e-02   8.1169351e-01   5.2397166e-01  -7.3243746e-01  -1.8515436e+00  -2.1970852e-01  -4.5085503e-01   9.3389326e-02  -5.8113596e-01  -1.3335290e+00
  -2.1734960e-01  -1.1005852e+00  -1.6108345e-01  -5.0341798e-01  -1.5134161e-01  -1.1129877e+00  -6.8829459e-02   8.2021601e-01   4.6193267e-01  -6.8357220e-01  -1.7634267e+00  -3.2354180e-01  -3.4826247e-01   1.6695776e-01  -5.8129634e-01  -1.2639481e+00
  -1.8057959e-01  -1.0382278e+00  -3.7130266e-01  -5.2993878e-01  -1.4634360e-01  -1.1141349e+00  -7.3346514e-02   8.2721442e-01   3.6785739e-01  -6.3557472e-01  -1.7186090e+00  -4.3362528e-01  -2.3996370e-01   1.9658299e-01  -5.5322148e-01  -1.1449670e+00
  -1.5912563e-01  -9.5583958e-01  -6.0267868e-01  -5.7935464e-01  -1.3233713e-01  -1.0974651e+00  -7.2347499e-02   8.2873010e-01   2.5297666e-01  -5.8327456e-01  -1.7249486e+00  -5.3789815e-01  -1.3480676e-01   1.7844086e-01  -5.0043431e-01  -9.8798669e-01
  -1.5277904e-01  -8.5444975e-01  -8.3130425e-01  -6.4799876e-01  -1.1441691e-01  -1.0683812e+00  -6.5261556e-02   8.2203625e-01   1.3119642e-01  -5.1834101e-01  -1.7844403e+00  -6.2311577e-01  -4.0456475e-02   1.1542409e-01  -4.2810080e-01  -8.0825932e-01
  -1.5870670e-01  -7.3718752e-01  -1.0325399e+00  -7.2773206e-01  -9.8669195e-02  -1.0338521e+00  -5.2224493e-02   8.0683729e-01   1.6576681e-02  -4.3124745e-01  -1.8926018e+00  -6.7717202e-01   3.8219152e-02   1.7597784e-02  -3.4205176e-01  -6.2213143e-01
  -1.7221569e-01  -6.0864882e-01  -1.1851955e+00  -8.0754379e-01  -9.0802920e-02  -1.0008636e+00  -3.4093151e-02   7.8565391e-01  -7.8984434e-02  -3.1341875e-01  -2.0385970e+00  -6.9165553e-01   1.0012806e-01  -9.8512281e-02  -2.4768825e-01  -4.4450778e-01
  -1.8778571e-01  -4.7416247e-01  -1.2752032e+00  -8.7553150e-01  -9.4902778e-02  -9.7476348e-01  -1.2335290e-02   7.6329001e-01  -1.4743083e-01  -1.5914290e-01  -2.2061809e+00  -6.6402545e-01   1.4809058e-01  -2.1180312e-01  -1.4903106e-01  -2.8695904e-01
  -2.0012906e-01  -3.3906711e-01  -1.2980565e+00  -9.2088398e-01  -1.1256649e-01  -9.5790052e-01   1.1155583e-02   7.4554497e-01  -1.8533727e-01   3.3080867e-02  -2.3754561e+00  -5.9881771e-01   1.8810801e-01  -2.9943637e-01  -4.8153600e-02  -1.5670552e-01
  -2.0505996e-01  -2.0804435e-01  -1.2595306e+00  -9.3552142e-01  -1.4259579e-01  -9.4891277e-01   3.4270448e-02   7.3755148e-01  -1.9376453e-01   2.5994251e-01  -2.5253039e+00  -5.0747347e-01   2.2792220e-01  -3.4022322e-01   5.4850542e-02  -5.6496811e-02
  -2.0002474e-01  -8.4506162e-02  -1.1745448e+00  -9.1513637e-01  -1.8128458e-01  -9.4288696e-01   5.4885536e-02   7.4222778e-01  -1.7733800e-01   5.1349863e-01  -2.6362146e+00  -4.0667900e-01   2.7517233e-01  -3.1799377e-01   1.6135095e-01   1.4774582e-02
  -1.8424145e-01   2.9971243e-02  -1.0643999e+00  -8.5950811e-01  -2.2321690e-01  -9.3241289e-01   7.1041929e-02   7.5930300e-01  -1.4284877e-01   7.8202290e-01  -2.6931095e+00  -3.1545279e-01   3.3553564e-01  -2.2434558e-01   2.7324953e-01   6.1003052e-02
  -1.5849356e-01   1.3613596e-01  -9.5293625e-01  -7.7210557e-01  -2.6238065e-01  -9.0933978e-01   8.1111727e-02   7.8521666e-01  -9.7733872e-02   1.0513390e+00  -2.6876746e+00  -2.5152745e-01   4.1123954e-01  -6.0237068e-02   3.9189043e-01   8.7652491e-02
  -1.2469533e-01   2.3737711e-01  -8.6235929e-01  -6.5912198e-01  -2.9334387e-01  -8.6685917e-01   8.3966040e-02   8.1395037e-01  -4.8761667e-02   1.3064127e+00  -2.6197345e+00  -2.2777606e-01   5.0025576e-01   1.6392107e-01   5.1711942e-01   1.0065765e-01
  -8.5377724e-02   3.3972210e-01  -8.0951490e-01  -5.2817319e-01  -3.1224042e-01  -8.0143705e-01   7.9151963e-02   8.3858961e-01  -1.1480719e-03   1.5329889e+00  -2.4973110e+00  -2.4946887e-01   5.9634982e-01   4.2975004e-01   6.4676965e-01   1.0561522e-01
  -4.3230970e-02   4.5135912e-01  -8.0327985e-01  -3.8692640e-01  -3.1736981e-01  -7.1412468e-01   6.7064869e-02   8.5320577e-01   4.1807717e-02   1.7190959e+00  -2.3352298e+00  -3.1300255e-01   6.8999084e-01   7.1373123e-01   7.7673759e-01   1.0732259e-01
  -7.9098733e-04   5.8158864e-01  -8.4348896e-01  -2.4190680e-01  -3.0931518e-01  -6.1089709e-01   4.9077497e-02   8.5455042e-01   7.8613860e-02   1.8562746e+00  -2.1524165e+00  -4.0644135e-01   7.6995988e-01   9.9087709e-01   9.0164755e-01   1.0962323e-01
   3.9709294e-02   7.3923235e-01  -9.2151101e-01  -9.7665901e-02  -2.9059905e-01  -5.0187546e-01   2.7570137e-02   8.4309059e-01   1.0914776e-01   1.9404244e+00  -1.9683108e+00  -5.1181391e-01   8.2536104e-01   1.2385719e+00   1.0159312e+00   1.1545452e-01
   7.6363219e-02   9.3068999e-01  -1.0222762e+00   4.3590652e-02  -2.6499947e-01  -3.9954008e-01   5.8070005e-03   8.2307735e-01   1.3407875e-01   1.9721792e+00  -1.7990534e+00  -6.0870798e-01   8.4766314e-01   1.4398769e+00   1.1150189e+00   1.2697623e-01
   1.0756404e-01   1.1579886e+00  -1.1273088e+00   1.8190704e-01  -2.3671535e-01  -3.1627622e-01  -1.2372549e-02   8.0158789e-01   1.5432961e-01   1.9567498e+00  -1.6542052e+00  -6.7839580e-01   8.3239197e-01   1.5857108e+00   1.1962935e+00   1.4567889e-01
   1.3200639e-01   1.4172645e+00  -1.2181719e+00   3.1907779e-01  -2.0958421e-01  -2.6176103e-01  -2.3036300e-02   7.8674976e-01   1.7070160e-01   1.9032111e+00  -1.5347097e+00  -7.0758533e-01   7.8015581e-01   1.6755469e+00   1.2595111e+00   1.7241821e-01
   1.4876317e-01   1.6981153e+00  -1.2796980e+00   4.5785984e-01  -1.8651799e-01  -2.4075607e-01  -2.2752145e-02   7.8557600e-01   1.8371418e-01   1.8232709e+00  -1.4325980e+00  -6.9096696e-01   6.9680596e-01   1.7165726e+00   1.3065369e+00   2.0737417e-01
   1.5743663e-01   1.9841424e+00  -1.3024659e+00   6.0103757e-01  -1.6924622e-01  -2.5180124e-01  -9.1850393e-03   8.0195303e-01   1.9364166e-01   1.7296381e+00  -1.3325997e+00  -6.3200156e-01   5.9268897e-01   1.7215484e+00   1.3404426e+00   2.4997565e-01
   1.5833504e-01   2.2547824e+00  -1.2841433e+00   7.5048872e-01  -1.5836299e-01  -2.8712518e-01   1.8429821e-02   8.3529932e-01   2.0068100e-01   1.6341977e+00  -1.2154239e+00  -5.4180826e-01   4.8111078e-01   1.7058472e+00   1.3642085e+00   2.9885250e-01
   1.5259688e-01   2.4882490e+00  -1.2295381e+00   9.0639412e-01  -1.5359268e-01  -3.3383317e-01   5.9054397e-02   8.8025569e-01   2.0516673e-01   1.5462697e+00  -1.0620970e+00  -4.3645832e-01   3.7627519e-01   1.6842830e+00   1.3794128e+00   3.5187319e-01
   1.4218535e-01   2.6651300e+00  -1.1494238e+00   1.0667181e+00  -1.5414000e-01  -3.7616131e-01   1.0992921e-01   9.2751832e-01   2.0775752e-01   1.4712542e+00  -8.5847721e-01  -3.3334981e-01   2.9105628e-01   1.6683461e+00   1.3853258e+00   4.0630156e-01
   1.2970558e-01   2.7719845e+00  -1.0584054e+00   1.2270594e+00  -1.5898634e-01  -3.9835657e-01   1.6697586e-01   9.6564664e-01   2.0954422e-01   1.4099361e+00  -5.9897512e-01  -2.4753420e-01   2.3499716e-01   1.6643492e+00   1.3787390e+00   4.5907018e-01
   1.1804687e-01   2.8042112e+00  -9.7223756e-01   1.3809299e+00  -1.6703477e-01  -3.8760562e-01   2.2545531e-01   9.8344290e-01   2.1205994e-01   1.3586175e+00  -2.8863768e-01  -1.8884131e-01   2.1288990e-01   1.6727826e+00   1.3546674e+00   5.0713129e-01
   1.0990497e-01   2.7675454e+00  -9.0507324e-01   1.5204543e+00  -1.7707606e-01  -3.3642265e-01   2.8075633e-01   9.7236654e-01   2.1719635e-01   1.3100970e+00   5.6929925e-02  -1.6041512e-01   2.2418799e-01   1.6889233e+00   1.3078092e+00   5.4782156e-01
   1.0728063e-01   2.6777751e+00  -8.6710981e-01   1.6374105e+00  -1.8762548e-01  -2.4401966e-01   3.2915757e-01   9.2844476e-01   2.2704276e-01   1.2553358e+00   4.1387342e-01  -1.5889772e-01   2.6335138e-01   1.7044934e+00   1.2344102e+00   5.7917005e-01
   1.1106618e-01   2.5586058e+00  -8.6300763e-01   1.7244518e+00  -1.9673889e-01  -1.1639711e-01   3.6841107e-01   8.5326555e-01   2.4366586e-01   1.1854991e+00   7.5421335e-01  -1.7608326e-01   3.2105168e-01   1.7099670e+00   1.1340197e+00   6.0009195e-01
   1.2081931e-01   2.4379747e+00  -8.9130974e-01   1.7762995e+00  -2.0193755e-01   3.4839074e-02   3.9803564e-01   7.5385298e-01   2.6884440e-01   1.0939615e+00   1.0509596e+00  -2.0151732e-01   3.8600473e-01   1.6970129e+00   1.0106065e+00   6.1043912e-01
   1.3478505e-01   2.3434439e+00  -9.4491119e-01   1.7906798e+00  -2.0034485e-01   1.9466603e-01   4.1927236e-01   6.4147308e-01   3.0377333e-01   9.7785955e-01   1.2831616e+00  -2.2532322e-01   4.4707937e-01   1.6605605e+00   8.7263168e-01   6.1091329e-01
   1.5017316e-01   2.2975045e+00  -1.0124486e+00   1.7688171e+00  -1.8907113e-01   3.4736997e-01   4.3472730e-01   5.2964060e-01   3.4875956e-01   8.3886139e-01   1.4398410e+00  -2.4053516e-01   4.9528056e-01   1.6000745e+00   7.3193136e-01   6.0287878e-01
   1.6364188e-01   2.3136704e+00  -1.0803324e+00   1.7153771e+00  -1.6579495e-01   4.7924717e-01   4.4778977e-01   4.3174795e-01   4.0294889e-01   6.8299403e-01   1.5219891e+00  -2.4439721e-01   5.2523105e-01   1.5198081e+00   6.0158078e-01   5.8812946e-01
   1.7189376e-01   2.3941024e+00  -1.1350520e+00   1.6378650e+00  -1.2940829e-01   5.8074611e-01   4.6195411e-01   3.5878782e-01   4.6414207e-01   5.1957870e-01   1.5422311e+00  -2.3839051e-01   5.3587647e-01   1.4280279e+00   4.9320281e-01   5.6866499e-01
   1.7226493e-01   2.5292132e+00  -1.1653570e+00   1.5455929e+00  -8.0545858e-02   6.4765840e-01   4.8018204e-01   3.1759148e-01   5.2876962e-01   3.5952546e-01   1.5222549e+00  -2.2709501e-01   5.3029357e-01   1.3354235e+00   4.1437184e-01   5.4651398e-01
   1.6319169e-01   2.6993278e+00  -1.1639605e+00   1.4484126e+00  -2.1823865e-02   6.8118621e-01   5.0442061e-01   3.0987253e-01   5.9208746e-01   2.1337947e-01   1.4885738e+00  -2.1628813e-01   5.1466195e-01   1.2530709e+00   3.6678679e-01   5.2361357e-01
   1.4446599e-01   2.8780725e+00  -1.1285089e+00   1.3554449e+00   4.2328256e-02   6.8696108e-01   5.3534589e-01   3.3219027e-01   6.4862552e-01   8.9556230e-02   1.4675144e+00  -2.1085905e-01   4.9662851e-01   1.1903907e+00   3.4573254e-01   5.0172599e-01
   1.1723846e-01   3.0368457e+00  -1.0616983e+00   1.2740221e+00   1.0626095e-01   6.7330708e-01   5.7234790e-01   3.7676679e-01   6.9286959e-01  -6.8591753e-03   1.4804442e+00  -2.1313405e-01   4.8341646e-01   1.1535080e+00   3.4105000e-01   4.8235433e-01
   8.3780802e-02   3.1495276e+00  -9.7057001e-01   1.2090007e+00   1.6402865e-01   6.4918513e-01   6.1372076e-01   4.3294616e-01   7.2009515e-01  -7.4525228e-02   1.5401463e+00  -2.2206819e-01   4.8008151e-01   1.1443069e+00   3.3946376e-01   4.6662136e-01
   4.7066894e-02   3.1965743e+00  -8.6515093e-01   1.1625193e+00   2.1045694e-01   6.2229352e-01   6.5698727e-01   4.8899609e-01   7.2721641e-01  -1.1544649e-01   1.6489545e+00  -2.3350272e-01   4.8828436e-01   1.1603017e+00   3.2776774e-01   4.5509767e-01
   1.0262799e-02   3.1677909e+00  -7.5670867e-01   1.1341859e+00   2.4211523e-01   5.9773149e-01   6.9927289e-01   5.3392897e-01   7.1348214e-01  -1.3393890e-01   1.7988686e+00  -2.4138600e-01   5.0583826e-01   1.1952823e+00   2.9613414e-01   4.4760355e-01
  -2.3775995e-02   3.0633683e+00  -6.5593865e-01   1.1216057e+00   2.5796691e-01   5.7747661e-01   7.3765340e-01   5.5905439e-01   6.8085458e-01  -1.3527343e-01   1.9734607e+00  -2.3959012e-01   5.2712543e-01   1.2405424e+00   2.4075281e-01   4.4304803e-01
  -5.2914156e-02   2.8931205e+00  -5.7139147e-01   1.1211068e+00   2.5953686e-01   5.6072310e-01   7.6942463e-01   5.5905101e-01   6.3395356e-01  -1.2436732e-01   2.1510688e+00  -2.2379607e-01   5.4429221e-01   1.2864199e+00   1.6514659e-01   4.3939233e-01
  -7.5994574e-02   2.6742014e+00  -5.0838574e-01   1.1284980e+00   2.5054568e-01   5.4492457e-01   7.9227537e-01   5.3244238e-01   5.7952736e-01  -1.0484638e-01   2.3085958e+00  -1.9290734e-01   5.4896752e-01   1.3238530e+00   7.9810311e-02   4.3381805e-01
  -9.2919888e-02   2.4278485e+00  -4.6855043e-01   1.1397031e+00   2.3608432e-01   5.2722640e-01   8.0437449e-01   4.8146115e-01   5.2550971e-01  -7.8673878e-02   2.4252164e+00  -1.4958878e-01   5.3413922e-01   1.3456874e+00   2.1348773e-04   4.2313926e-01
  -1.0456343e-01   2.1758332e+00  -4.5002142e-01   1.1511520e+00   2.2151005e-01   5.0589306e-01   8.0440366e-01   4.1137569e-01   4.7981516e-01  -4.6367088e-02   2.4854080e+00  -9.9772697e-02   4.9578891e-01   1.3475446e+00  -5.6408263e-02   4.0442824e-01
  -1.1253850e-01   1.9372926e+00  -4.4820272e-01   1.1598769e+00   2.1130972e-01   4.8135001e-01   7.9157348e-01   3.2942349e-01   4.4908994e-01  -7.6524607e-03   2.4809141e+00  -5.1262130e-02   4.3393699e-01   1.3281511e+00  -7.4765244e-02   3.7574804e-01
  -1.1886850e-01   1.7264741e+00  -4.5691153e-01   1.1633399e+00   2.0818157e-01   4.5656285e-01   7.6565303e-01   2.4354317e-01   4.3765480e-01   3.7709015e-02   2.4114694e+00  -1.1812467e-02   3.5287306e-01   1.2891263e+00  -4.4907551e-02   3.3682464e-01
  -1.2560602e-01   1.5516921e+00  -4.6967357e-01   1.1591043e+00   2.1253421e-01   4.3664414e-01   7.2702510e-01   1.6111654e-01   4.4684266e-01   8.9228732e-02   2.2843157e+00   1.2780575e-02   2.6051637e-01   1.2343114e+00   3.5441537e-02   2.8947180e-01
  -1.3445050e-01   1.4155171e+00  -4.8092618e-01   1.1445165e+00   2.2250197e-01   4.2777297e-01   6.7675775e-01   8.7923192e-02   4.7485423e-01   1.4537196e-01   2.1126968e+00   2.0055203e-02   1.6703160e-01   1.1687890e+00   1.6010743e-01   2.3761288e-01
  -1.4641380e-01   1.3159642e+00  -4.8692084e-01   1.1165825e+00   2.3445716e-01   4.3568732e-01   6.1666454e-01   2.7471711e-02   5.1714827e-01   2.0372032e-01   1.9136413e+00   1.1330786e-02   8.2976518e-02   1.0977794e+00   3.1538472e-01   1.8682484e-01
  -1.6158263e-01   1.2482595e+00  -4.8618586e-01   1.0721803e+00   2.4388874e-01   4.6412368e-01   5.4931742e-01  -1.9193948e-02   5.6727519e-01   2.6155202e-01   1.7054125e+00  -8.9109816e-03   1.7351814e-02   1.0256076e+00   4.8243033e-01   1.4344203e-01
  -1.7902369e-01   1.2066865e+00  -4.7949862e-01   1.0086518e+00   2.4644115e-01   5.1360185e-01   4.7797970e-01  -5.3198255e-02   6.1798017e-01   3.1662740e-01   1.5050258e+00  -3.4558095e-02  -2.4061046e-02   9.5490863e-01   6.4060161e-01   1.1337333e-01
  -1.9686786e-01   1.1860519e+00  -4.6940914e-01   9.2469208e-01   2.3888232e-01   5.8087774e-01   4.0644155e-01  -7.7124741e-02   6.6236131e-01   3.6788628e-01   1.3262126e+00  -5.9905360e-02  -3.9748564e-02   8.8618811e-01   7.7104078e-01   1.0087633e-01
  -2.1258952e-01   1.1824633e+00  -4.5943416e-01   8.2132925e-01   2.1980002e-01   6.5923030e-01   3.3876075e-01  -9.4051846e-02   6.9487692e-01   4.1578044e-01   1.1781180e+00  -8.1639429e-02  -3.2698656e-02   8.1778591e-01   8.5979644e-01   1.0756794e-01
  -2.2346453e-01   1.1933199e+00  -4.5309343e-01   7.0270879e-01   1.8989873e-01   7.3954821e-01   2.7893134e-01  -1.0654830e-01   7.1204578e-01   4.6207643e-01   1.0648863e+00  -1.0021256e-01  -9.7756031e-03   7.4621988e-01   8.9991078e-01   1.3192030e-01
  -2.2714873e-01   1.2166516e+00  -4.5297809e-01   5.7639155e-01   1.5186575e-01   8.1198855e-01   2.3051652e-01  -1.1585837e-01   7.1275954e-01   5.0913928e-01   9.8612083e-01  -1.2019221e-01   1.9643053e-02   6.6683004e-01   8.9214596e-01   1.6939391e-01
  -2.2227776e-01   1.2501205e+00  -4.6002816e-01   4.5295453e-01   1.0986850e-01   8.6784131e-01   1.9628663e-01  -1.2147599e-01   6.9820651e-01   5.5889188e-01   9.3803437e-01  -1.4942955e-01   4.5508418e-02   5.7460642e-01   8.4431218e-01   2.1321835e-01
  -2.0896024e-01   1.2900895e+00  -4.7315499e-01   3.4483661e-01   6.8814110e-02   9.0118525e-01   1.7790113e-01  -1.2122894e-01   6.7147247e-01   6.1177647e-01   9.1498421e-01  -1.9718919e-01   5.9071291e-02   4.6507244e-01   7.6942777e-01   2.5567652e-01
  -1.8903429e-01   1.3311402e+00  -4.8928498e-01   2.6456033e-01   3.3533687e-02   9.0997079e-01   1.7566775e-01  -1.1188221e-01   6.3692551e-01   6.6607670e-01   9.1102309e-01  -2.7164748e-01   5.4605564e-02   3.3510323e-01   6.8313716e-01   2.8962098e-01
  -1.6598808e-01   1.3662862e+00  -5.0382943e-01   2.2263610e-01   8.0453551e-03   8.9630126e-01   1.8840677e-01  -9.0143287e-02   5.9950376e-01   7.1787250e-01   9.2112508e-01  -3.7733397e-01   3.0548449e-02   1.8357787e-01   6.0090476e-01   3.0988419e-01
  -1.4450878e-01   1.3879203e+00  -5.1151088e-01   2.2556927e-01  -4.9890152e-03   8.6586761e-01   2.1344435e-01  -5.3841095e-02   5.6401444e-01   7.6171610e-01   9.4184858e-01  -5.1312123e-01  -1.0173721e-02   1.1788424e-02   5.3548839e-01   3.1425921e-01
  -1.2970715e-01   1.3893100e+00  -5.0740713e-01   2.7440787e-01  -4.5543202e-03   8.2667919e-01   2.4675381e-01  -2.9832254e-03   5.3452740e-01   7.9189102e-01   9.7135560e-01  -6.7126003e-01  -6.0713834e-02  -1.7644541e-01   4.9509317e-01   3.0382171e-01
  -1.2614841e-01   1.3662727e+00  -4.8801911e-01   3.6418223e-01   8.6833347e-03   7.8738058e-01   2.8325381e-01   5.9603217e-02   5.1391931e-01   8.0391750e-01   1.0088775e+00  -8.3773958e-01  -1.1167255e-01  -3.7497815e-01   4.8244811e-01   2.8251866e-01
  -1.3688080e-01   1.3185759e+00  -4.5214181e-01   4.8441444e-01   3.2558527e-02   7.5551991e-01   3.1725535e-01   1.2826491e-01   5.0360177e-01   7.9586440e-01   1.0538595e+00  -9.9397654e-01  -1.5300921e-01  -5.7584493e-01   4.9487057e-01   2.5612393e-01
  -1.6267265e-01   1.2506443e+00  -4.0132933e-01   6.2065420e-01   6.3741614e-02   7.3612516e-01   3.4302493e-01   1.9522618e-01   5.0345051e-01   7.6905795e-01   1.1050914e+00  -1.1195624e+00  -1.7611660e-01  -7.7002091e-01   5.2522017e-01   2.3081418e-01
  -2.0164019e-01   1.1713098e+00  -3.3980485e-01   7.5677882e-01   9.8159944e-02   7.3085939e-01   3.5540596e-01   2.5190502e-01   5.1193925e-01   7.2793726e-01   1.1601205e+00  -1.1955794e+00  -1.7563292e-01  -9.4834169e-01   5.6351757e-01   2.1170933e-01
  -2.4937518e-01   1.0925726e+00  -2.7377028e-01   8.7762625e-01   1.3144788e-01   7.3788715e-01   3.5041941e-01   2.9057914e-01   5.2646551e-01   6.7905165e-01   1.2151475e+00  -1.2078709e+00  -1.5060402e-01  -1.1024594e+00   5.9892648e-01   2.0172760e-01
  -2.9957977e-01   1.0275912e+00  -2.1020365e-01   9.7144739e-01   1.5938360e-01   7.5242763e-01   3.2575774e-01   3.0603042e-01   5.4383277e-01   6.2945241e-01   1.2654482e+00  -1.1496491e+00  -1.0473541e-01  -1.2256927e+00   6.2177133e-01   2.0102418e-01
  -3.4510971e-01   9.8832039e-01  -1.5536628e-01   1.0316887e+00   1.7828429e-01   7.6783102e-01   2.8109529e-01   2.9677567e-01   5.6082522e-01   5.8492206e-01   1.3061967e+00  -1.0229346e+00  -4.5663542e-02  -1.3136382e+00   6.2528223e-01   2.0713496e-01
  -3.7923774e-01   9.8330756e-01  -1.1333982e-01   1.0577452e+00   1.8533911e-01   7.7692321e-01   2.1816327e-01   2.6556751e-01   5.7478486e-01   5.4854848e-01   1.3334285e+00  -8.3854081e-01   1.6609799e-02  -1.3644467e+00   6.0681469e-01   2.1577214e-01
  -3.9689753e-01   1.0161275e+00  -8.4945127e-02   1.0545367e+00   1.7886148e-01   7.7333628e-01   1.4057305e-01   2.1900977e-01   5.8408583e-01   5.2006599e-01   1.3448228e+00  -6.1458595e-01   7.1786182e-02  -1.3787313e+00   5.6837202e-01   2.2205964e-01
  -3.9566431e-01   1.0847758e+00  -6.7340783e-02   1.0310122e+00   1.5844219e-01   7.5257891e-01   5.3408733e-02   1.6633676e-01   5.8840642e-01   4.9617306e-01   1.3400299e+00  -3.7380208e-01   1.1138777e-01  -1.3591476e+00   5.1635421e-01   2.2189402e-01
  -3.7627367e-01   1.1821149e+00  -5.4462263e-02   9.9792745e-01   1.2498561e-01   7.1268642e-01  -3.7357814e-02   1.1760645e-01   5.8872971e-01   4.7175746e-01   1.3203957e+00  -1.4013404e-01   1.3044976e-01  -1.3097574e+00   4.6055998e-01   2.1309329e-01
  -3.4256561e-01   1.2972190e+00  -3.8270379e-02   9.6540863e-01   8.0617997e-02   6.5439813e-01  -1.2555479e-01   8.1702154e-02   5.8705611e-01   4.4169448e-01   1.2881321e+00   6.4748609e-02   1.2840543e-01  -1.2353289e+00   4.1257049e-01   1.9605540e-01
  -3.0085066e-01   1.4172737e+00  -1.0573389e-02   9.4086575e-01   2.8469186e-02   5.8091230e-01  -2.0551711e-01   6.4588454e-02   5.8587426e-01   4.0270950e-01   1.2451681e+00   2.2440582e-01   1.0896431e-01  -1.1407356e+00   3.8373671e-01   1.7377208e-01
  -2.5880774e-01   1.5295855e+00   3.4975595e-02   9.2773539e-01  -2.7654491e-02   4.9734054e-01  -2.7272944e-01   6.8210508e-02   5.8749699e-01   3.5476226e-01   1.1920500e+00   3.2955254e-01   7.9016987e-02  -1.0305732e+00   3.8306724e-01   1.5119928e-01
  -2.2411600e-01   1.6232794e+00   1.0117899e-01   9.2532188e-01  -8.3670445e-02   4.1001240e-01  -3.2433296e-01   9.0274785e-02   5.9340859e-01   3.0152719e-01   1.1272870e+00   3.7868024e-01   4.6829323e-02  -9.0904452e-01   4.1535721e-01   1.3413486e-01
  -2.0307693e-01   1.6903832e+00   1.8632484e-01   9.2972302e-01  -1.3564444e-01   3.2576557e-01  -3.5943768e-01   1.2494167e-01   6.0377800e-01   2.4978062e-01   1.0474423e+00   3.7736144e-01   1.9956797e-02  -7.8007797e-01   4.7989725e-01   1.2786141e-01
  -1.9948681e-01   1.7261921e+00   2.8422282e-01   9.3553984e-01  -1.8018503e-01   2.5130977e-01  -3.7920022e-01   1.6424830e-01   6.1726307e-01   2.0779886e-01   9.4806661e-01   3.3647230e-01   3.3769057e-03  -6.4756878e-01   5.7004213e-01   1.3585604e-01
  -2.1397117e-01   1.7290004e+00   3.8528452e-01   9.3786108e-01  -2.1475749e-01   1.9269246e-01  -3.8664762e-01   1.9991604e-01   6.3116953e-01   1.8314518e-01   8.2531033e-01   2.6975287e-01  -1.7140888e-03  -5.1559540e-01   6.7379819e-01   1.5884379e-01
  -2.4390349e-01   1.6994482e+00   4.7842523e-01   9.3394203e-01  -2.3787992e-01   1.5484512e-01  -3.8625246e-01   2.2512010e-01   6.4194652e-01   1.8040625e-01   6.7780889e-01   1.9121275e-01   1.8480693e-03  -3.8846840e-01   7.7541672e-01   1.9438933e-01
  -2.8391668e-01   1.6397901e+00   5.5334810e-01   9.2409004e-01  -2.4918432e-01   1.4116669e-01  -3.8329330e-01   2.3582498e-01   6.4591894e-01   1.9948214e-01   5.0828911e-01   1.1287144e-01   7.9579550e-03  -2.7052295e-01   8.5778415e-01   2.3710657e-01
  -3.2690268e-01   1.5533593e+00   6.0266073e-01   9.1150232e-01  -2.4934735e-01   1.5311448e-01  -3.8306675e-01   2.3140909e-01   6.4009437e-01   2.3492229e-01   3.2434920e-01   4.3207463e-02   8.8334592e-03  -1.6565210e-01   9.0521944e-01   2.7944416e-01
  -3.6530465e-01   1.4443732e+00   6.2330268e-01   9.0111253e-01  -2.3991582e-01   1.8981713e-01  -3.9004883e-01   2.1448131e-01   6.2285800e-01   2.7655776e-01   1.3804012e-01  -1.3490761e-02  -2.9441777e-03  -7.6675826e-02   9.0617039e-01   3.1290191e-01
  -3.9245627e-01   1.3180581e+00   6.1692740e-01   8.9780096e-01  -2.2306594e-01   2.4778024e-01  -4.0712696e-01   1.8998708e-01   5.9438932e-01   3.1136328e-01  -3.5817319e-02  -5.6882863e-02  -3.2438383e-02  -4.7205165e-03   8.5528129e-01   3.2946326e-01
  -4.0372098e-01   1.1809168e+00   5.8914371e-01   9.0452310e-01  -2.0133987e-01   3.2080108e-01  -4.3503172e-01   1.6386281e-01   5.5669734e-01   3.2617033e-01  -1.8228587e-01  -8.9633224e-02  -8.0902683e-02   5.1179987e-02   7.5440055e-01   3.2300124e-01
  -3.9722953e-01   1.0408803e+00   5.4781434e-01   9.2095255e-01  -1.7739737e-01   4.0021860e-01  -4.7208259e-01   1.4158829e-01   5.1326112e-01   3.1062489e-01  -2.8933649e-01  -1.1607230e-01  -1.4522939e-01   9.4075964e-02   6.1229738e-01   2.9042681e-01
  -3.7409460e-01   9.0709824e-01   5.0085714e-01   9.4310184e-01  -1.5380627e-01   4.7558902e-01  -5.1432191e-01   1.2698863e-01   4.6835635e-01   2.5970079e-01  -3.5048864e-01  -1.4080033e-01  -2.1845307e-01   1.2858843e-01   4.4312013e-01   2.3239469e-01
  -3.3808037e-01   7.8923665e-01   4.5413195e-01   9.6411292e-01  -1.3287684e-01   5.3579530e-01  -5.5604992e-01   1.2155314e-01   4.2622225e-01   1.7516829e-01  -3.6636019e-01  -1.6752188e-01  -2.9120471e-01   1.5992716e-01   2.6389629e-01   1.5345076e-01
  -2.9480324e-01   6.9632971e-01   4.0998530e-01   9.7607173e-01  -1.1652928e-01   5.7049097e-01  -5.9070211e-01   1.2439482e-01   3.9025693e-01   6.5655882e-02  -3.4467121e-01  -1.9829281e-01  -3.5377723e-01   1.9262055e-01   9.1582913e-02   6.1586585e-02
  -2.5062079e-01   6.3540734e-01   3.6686292e-01   9.7239034e-01  -1.0617611e-01   5.7167280e-01  -6.1194155e-01   1.3280864e-01   3.6241558e-01  -5.4726804e-02  -2.9863171e-01  -2.3323253e-01  -3.9830649e-01   2.2924878e-01  -5.9725025e-02  -3.2750821e-02
  -2.1141752e-01   6.1024401e-01   3.2012302e-01   9.5010448e-01  -1.0260570e-01   5.3510493e-01  -6.1478907e-01   1.4324156e-01   3.4292985e-01  -1.6890143e-01  -2.4405853e-01  -2.7064125e-01  -4.2053635e-01   2.6951063e-01  -1.8085706e-01  -1.1807033e-01
  -1.8151067e-01   6.2059126e-01   2.6385956e-01   9.1141028e-01  -1.0586937e-01   4.6130219e-01  -5.9659406e-01   1.5239785e-01   3.3038554e-01  -2.5990940e-01  -1.9589488e-01  -3.0739038e-01  -4.2073277e-01   3.0990230e-01  -2.6849580e-01  -1.8348341e-01
  -1.6287722e-01   6.6216081e-01   1.9325640e-01   8.6392664e-01  -1.1519498e-01   3.5583353e-01  -5.5766402e-01   1.5818816e-01   3.2211211e-01  -3.1390622e-01  -1.6495978e-01  -3.3943680e-01  -4.0351851e-01   3.4415059e-01  -3.2482618e-01  -2.2035662e-01
  -1.5484684e-01   7.2743751e-01   1.0681962e-01   8.1948067e-01  -1.2896696e-01   2.2881957e-01  -5.0142190e-01   1.6028961e-01   3.1477338e-01  -3.2244895e-01  -1.5569575e-01  -3.6234156e-01  -3.7666540e-01   3.6435828e-01  -3.5605381e-01  -2.2372163e-01
  -1.5432475e-01   8.0717645e-01   7.8290052e-03   7.9159810e-01  -1.4481785e-01   9.3649295e-02  -4.3403827e-01   1.6019761e-01   3.0501975e-01  -2.8366646e-01  -1.6543260e-01  -3.7173212e-01  -3.4913748e-01   3.6263572e-01  -3.7019873e-01  -1.9320672e-01
  -1.5651336e-01   8.9224159e-01  -9.5477806e-02   7.9223805e-01  -1.5986301e-01  -3.4903101e-02  -3.6357892e-01   1.6078618e-01   2.9007184e-01  -2.0218723e-01  -1.8531527e-01  -3.6370861e-01  -3.2886061e-01   3.3286366e-01  -3.7473248e-01  -1.3330309e-01
  -1.5600767e-01   9.7533402e-01  -1.9116091e-01   8.2854907e-01  -1.7108175e-01  -1.4285235e-01  -2.9879969e-01   1.6551588e-01   2.6814684e-01  -8.7984779e-02  -2.0265199e-01  -3.3523518e-01  -3.2075722e-01   2.7219154e-01  -3.7464976e-01  -5.2866449e-02
  -1.4806037e-01   1.0521709e+00  -2.6606544e-01   9.0047330e-01  -1.7580766e-01  -2.1908888e-01  -2.4779106e-01   1.7750639e-01   2.3869503e-01   4.5488170e-02  -2.0412378e-01  -2.8456103e-01  -3.2551466e-01   1.8193547e-01  -3.7144538e-01   3.6128111e-02
  -1.2976611e-01   1.1218118e+00  -3.0898613e-01   9.9986760e-01  -1.7225146e-01  -2.5700445e-01  -2.1670885e-01   1.9870786e-01   2.0246535e-01   1.8341685e-01  -1.7912831e-01  -2.1168065e-01  -3.3937411e-01   6.7679706e-02  -3.6322954e-01   1.2042809e-01
  -1.0091050e-01   1.1860517e+00  -3.1373565e-01   1.1114747e+00  -1.5995060e-01  -2.5536433e-01  -2.0881477e-01   2.2936244e-01   1.6144816e-01   3.1157197e-01  -1.2253884e-01  -1.1878030e-01  -3.5498107e-01  -6.1433646e-02  -3.4591787e-01   1.8767044e-01
  -6.4276640e-02   1.2480461e+00  -2.8131519e-01   1.2156414e+00  -1.4003257e-01  -2.1827642e-01  -2.2399175e-01   2.6786131e-01   1.1874213e-01   4.1780367e-01  -3.6325010e-02  -1.0552514e-02  -3.6309058e-01  -1.9406898e-01  -3.1514986e-01   2.2851554e-01
  -2.5297148e-02   1.3105429e+00  -2.2056448e-01   1.2922485e+00  -1.1519799e-01  -1.5428275e-01  -2.5880566e-01   3.1100160e-01   7.8365347e-02   4.9297623e-01   7.0246892e-02   1.0577948e-01  -3.5472881e-01  -3.1843429e-01  -2.6839269e-01   2.3836428e-01
   8.9317049e-03   1.3742006e+00  -1.4701397e-01   1.3249971e+00  -8.9376265e-02  -7.4768714e-02  -3.0707908e-01   3.5455788e-01   4.4993195e-02   5.3139873e-01   1.8181458e-01   2.2087336e-01  -3.2331792e-01  -4.2406050e-01  -2.0662878e-01   2.1832067e-01
   3.1117148e-02   1.4364584e+00  -8.0091072e-02   1.3050742e+00  -6.7072847e-02   7.9887991e-03  -3.6084862e-01   3.9402775e-01   2.3579707e-02   5.3090344e-01   2.7923896e-01   3.2418890e-01  -2.6629061e-01  -5.0332009e-01  -1.3512379e-01   1.7517993e-01
   3.5442014e-02   1.4912846e+00  -3.9238325e-02   1.2333315e+00  -5.2501500e-02   8.2759058e-02  -4.1151686e-01   4.2539664e-01   1.8822168e-02   4.9273852e-01   3.4258750e-01   4.0536926e-01  -1.8584335e-01  -5.5246865e-01  -6.3006970e-02   1.2039260e-01
   1.9093922e-02   1.5299160e+00  -3.9782962e-02   1.1204368e+00  -4.8659293e-02   1.4093465e-01  -4.5099562e-01   4.4578933e-01   3.4468401e-02   4.2138409e-01   3.5426702e-01   4.5589223e-01  -8.8672399e-02  -5.7210661e-01  -1.7097121e-03   6.8148044e-02
  -1.6697952e-02   1.5424558e+00  -8.9483154e-02   9.8492069e-01  -5.6539885e-02   1.7750312e-01  -4.7266698e-01   4.5392104e-01   7.2533705e-02   3.2430666e-01   3.0183122e-01   4.7068472e-01   1.5241409e-02  -5.6706492e-01   3.7379949e-02   3.2896423e-02
  -6.6393102e-02   1.5199947e+00  -1.8654398e-01   8.4952654e-01  -7.4677581e-02   1.9131309e-01  -4.7204985e-01   4.5031073e-01   1.3256823e-01   2.1157818e-01   1.8009735e-01   4.4934302e-01   1.1453115e-01  -5.4579118e-01   4.5463124e-02   2.6749211e-02
  -1.2076961e-01   1.4567919e+00  -3.1957633e-01   7.3666131e-01  -9.9165593e-02   1.8468553e-01  -4.4713149e-01   4.3725952e-01   2.1116717e-01   9.5242265e-02  -7.6588468e-03   3.9663761e-01   1.9861893e-01  -5.1934247e-01   1.8417880e-02   5.7237743e-02
  -1.6840350e-01   1.3520356e+00  -4.6954046e-01   6.6394357e-01  -1.2420197e-01   1.6254030e-01  -3.9838630e-01   4.1862101e-01   3.0192022e-01  -1.1669402e-02  -2.4953278e-01   3.2210448e-01   2.5971079e-01  -5.0008608e-01  -4.2127284e-02   1.2585473e-01
  -1.9775952e-01   1.2107856e+00  -6.1327481e-01   6.4080474e-01  -1.4310246e-01   1.3127262e-01  -3.2854367e-01   3.9939712e-01   3.9594012e-01  -9.6484315e-02  -5.2584641e-01   2.3870816e-01   2.9420184e-01  -5.0019264e-01  -1.2903439e-01   2.2766415e-01
  -1.9950340e-01   1.0438674e+00  -7.2786367e-01   6.6684009e-01  -1.4960599e-01   9.7615686e-02  -2.4218028e-01   3.8519236e-01   4.8299672e-01  -1.4849218e-01  -8.1095348e-01   1.6076324e-01   3.0321432e-01  -5.3000264e-01  -2.3116772e-01   3.5206602e-01
  -1.6856578e-01   8.6669607e-01  -7.9492324e-01   7.3219404e-01  -1.3921380e-01   6.7674789e-02  -1.4520430e-01   3.8155938e-01   5.5313509e-01  -1.6057308e-01  -1.0758521e+00   1.0147453e-01   2.9217845e-01  -5.9637483e-01  -3.3579536e-01   4.8458332e-01
  -1.0550307e-01   6.9721542e-01  -8.0392219e-01   8.1980842e-01  -1.1027081e-01   4.6237861e-02  -4.4281486e-02   3.9327713e-01   5.9850943e-01  -1.3053606e-01  -1.2913890e+00   7.0561403e-02   2.6956960e-01  -7.0118141e-01  -4.3126237e-01   6.0934209e-01
  -1.6816253e-02   5.5330411e-01  -7.5388509e-01   9.0897004e-01  -6.4532259e-02   3.6384040e-02   5.3762754e-02   4.2362171e-01   6.1505864e-01  -6.1840911e-02  -1.4317534e+00   7.2443544e-02   2.4508986e-01  -8.4018104e-01  -5.0924918e-01   7.1178282e-01
   8.5912375e-02   4.5008902e-01  -6.5319644e-01   9.7935527e-01  -7.0559384e-03   3.9349161e-02   1.4253761e-01   4.7371414e-01   6.0362037e-01   3.6550130e-02  -1.4778661e+00   1.0537644e-01   2.2769254e-01  -1.0025443e+00  -5.6604839e-01   7.8109845e-01
   1.8795938e-01   3.9761244e-01  -5.1763909e-01   1.0147266e+00   5.4596236e-02   5.4578447e-02   2.1664546e-01   5.4204883e-01   5.7014774e-01   1.5129012e-01  -1.4202020e+00   1.6174856e-01   2.2386935e-01  -1.1712915e+00  -6.0256863e-01   8.1195117e-01
   2.7413233e-01   3.9922278e-01  -3.6716886e-01   1.0055831e+00   1.1170792e-01   7.9902417e-02   2.7216222e-01   6.2431088e-01   5.2485489e-01   2.6662983e-01  -1.2605704e+00   2.2952163e-01   2.3654885e-01  -1.3248093e+00  -6.2312600e-01   8.0516481e-01
   3.3164921e-01   4.5092674e-01  -2.2216492e-01   9.5034834e-01   1.5603823e-01   1.1180141e-01   3.0698860e-01   7.1357046e-01   4.8034666e-01   3.6695164e-01  -1.0124582e+00   2.9455667e-01   2.6480787e-01  -1.4394368e+00  -6.3341352e-01   7.6729275e-01
   3.5262665e-01   5.4178401e-01  -9.9956834e-02   8.5502470e-01   1.8138810e-01   1.4575886e-01   3.2102412e-01   8.0089599e-01   4.4903716e-01   4.3938265e-01  -6.9971804e-01   3.4337520e-01   3.0441007e-01  -1.4928801e+00  -6.3825426e-01   7.0918011e-01
   3.3563592e-01   6.5527529e-01  -1.2308880e-02   7.3155315e-01   1.8476564e-01   1.7672485e-01   3.1613261e-01   8.7635935e-01   4.4036921e-01   4.7595229e-01  -3.5364492e-01   3.6580105e-01   3.4900049e-01  -1.4679813e+00  -6.3978846e-01   6.4382974e-01
   2.8596816e-01   7.7145031e-01   3.5722849e-02   5.9534556e-01   1.6689935e-01   1.9970587e-01   2.9589876e-01   9.3032775e-01   4.5845629e-01   4.7482154e-01  -8.7863287e-03   3.5694165e-01   3.9164730e-01  -1.3561850e+00  -6.3661008e-01   5.8400422e-01
   2.1452386e-01   8.6957473e-01   4.5485922e-02   4.6254529e-01   1.3199481e-01   2.1046263e-01   2.6521000e-01   9.5486561e-01   5.0073786e-01   4.4029493e-01   3.0190050e-01   3.1809845e-01   4.2636134e-01  -1.1599868e+00  -6.2409471e-01   5.4002814e-01
   1.3554465e-01   9.3094187e-01   2.3237951e-02   3.4753426e-01   8.6801304e-02   2.0624377e-01   2.2972844e-01   9.4502286e-01   5.5805958e-01   3.8159772e-01   5.5175352e-01   2.5641664e-01   4.4925447e-01  -8.9373893e-01  -5.9582502e-01   5.1819148e-01
   6.3668518e-02   9.4149315e-01  -2.2032017e-02   2.6106343e-01   3.9209016e-02   1.8643061e-01   1.9533105e-01   8.9977908e-01   6.1629007e-01   3.1069501e-01   7.2415615e-01   1.8334709e-01   4.5910572e-01  -5.8244326e-01  -5.4571179e-01   5.2001363e-01
   1.0947725e-02   8.9389962e-01  -8.0859416e-02   2.0919217e-01  -3.3042059e-03   1.5293791e-01   1.6759165e-01   8.2245089e-01   6.5922840e-01   2.3967033e-01   8.1465559e-01   1.1224135e-01   4.5726118e-01  -2.5853548e-01  -4.7020955e-01   5.4244137e-01
  -1.5518431e-02   7.8879875e-01  -1.4508597e-01   1.9303488e-01  -3.5035653e-02   1.1022732e-01   1.5135420e-01   7.2045109e-01   6.7222661e-01   1.7829921e-01   8.3105899e-01   5.5579192e-02   4.4695697e-01   4.2918583e-02  -3.6998964e-01   5.7886520e-01
  -1.4821885e-02   6.3496416e-01  -2.0880829e-01   2.0917450e-01  -5.2947801e-02   6.4848695e-02   1.5041596e-01   6.0439754e-01   6.4573430e-01   1.3240766e-01   7.9149494e-01   2.2401447e-02   4.3228466e-01   2.8982622e-01  -2.5056918e-01   6.2068649e-01
   7.8994736e-03   4.4831308e-01  -2.6840366e-01   2.5053550e-01  -5.6924130e-02   2.4520764e-02   1.6730923e-01   4.8668836e-01   5.7793206e-01   1.0339945e-01   7.2081431e-01   1.6474130e-02   4.1708635e-01   4.5845964e-01  -1.2166855e-01   6.5908297e-01
   4.2925958e-02   2.4982123e-01  -3.2181401e-01   3.0751045e-01  -4.9381298e-02  -3.1253886e-03   2.0315548e-01   3.7976282e-01   4.7577874e-01   8.9020384e-02   6.4601722e-01   3.5554381e-02   4.0405955e-01   5.3760692e-01   4.5894728e-03   6.8661480e-01
   7.8371188e-02   6.2596476e-02  -3.6746634e-01   3.6918125e-01  -3.4374203e-02  -1.1920233e-02   2.5756778e-01   2.9433313e-01   3.5412888e-01   8.5086008e-02   5.9156329e-01   7.1899282e-02   3.9427694e-01   5.3065114e-01   1.1621017e-01   6.9838175e-01
   1.0296672e-01  -9.1472109e-02  -4.0328243e-01   4.2453501e-01  -1.6437040e-02   1.6270445e-03   3.2859734e-01   2.3788539e-01   2.3300796e-01   8.7627911e-02   5.7541638e-01   1.1390294e-01   3.8720582e-01   4.5512487e-01   2.0395166e-01   6.9256390e-01
   1.0856292e-01  -1.9496340e-01  -4.2616760e-01   4.6361677e-01   5.5194058e-04   3.7535095e-02   4.1274751e-01   2.1370420e-01   1.3356549e-01   9.4791221e-02   6.0649978e-01   1.4851918e-01   3.8117773e-01   3.3976385e-01   2.6336911e-01   6.7032224e-01
   9.1779728e-02  -2.3752399e-01  -4.3219169e-01   4.7857009e-01   1.4218397e-02   9.2176305e-02   5.0510235e-01   2.2058111e-01   7.3553065e-02   1.0788136e-01   6.8393595e-01   1.6397301e-01   3.7414501e-01   2.1956000e-01   2.9574316e-01   6.3516982e-01
   5.4463058e-02  -2.1735618e-01  -4.1744143e-01   4.6449678e-01   2.4072715e-02   1.5879535e-01   5.9962462e-01   2.5324232e-01   6.3316231e-02   1.3119778e-01   7.9808575e-01   1.5221377e-01   3.6449395e-01   1.2969180e-01   3.0763995e-01   5.9201982e-01
   2.9031668e-03  -1.4131688e-01  -3.7929857e-01   4.2003824e-01   3.1364959e-02   2.2864702e-01   6.8966167e-01   3.0339990e-01   1.0320487e-01   1.7064366e-01   9.3306274e-01   1.1062380e-01   3.5168006e-01   9.9417576e-02   3.0920226e-01   5.4615723e-01
  -5.3927731e-02  -2.3603085e-02  -3.1774845e-01   3.4756770e-01   3.8483908e-02   2.9254284e-01   7.6865614e-01   3.6122168e-01   1.8301494e-01   2.3146723e-01   1.0701461e+00   4.2652111e-02   3.3650907e-01   1.4701756e-01   3.1159874e-01   5.0236217e-01
  -1.0663461e-01   1.1673049e-01  -2.3628750e-01   2.5290798e-01   4.8076151e-02   3.4250151e-01   8.3099965e-01   4.1694913e-01   2.8363959e-01   3.1577061e-01   1.1913950e+00  -4.2742653e-02   3.2099164e-01   2.7667028e-01   3.2427457e-01   4.6434374e-01
  -1.4757485e-01   2.5895012e-01  -1.4208590e-01   1.4455747e-01   6.2120597e-02   3.7316976e-01   8.7290629e-01   4.6238061e-01   3.8063046e-01   4.2053489e-01   1.2827905e+00  -1.3272474e-01   3.0782335e-01   4.7778969e-01   3.5269441e-01   4.3454534e-01
  -1.7242197e-01   3.8391610e-01  -4.5248773e-02   3.2505932e-02   8.1194544e-02   3.8272546e-01   8.9313720e-01   4.9197882e-01   4.4895899e-01   5.3681944e-01   1.3363862e+00  -2.1297238e-01   2.9964972e-01   7.2690231e-01   3.9713560e-01   4.1428009e-01
  -1.8077445e-01   4.7684679e-01   4.2744689e-02  -7.3176061e-02   1.0411203e-01   3.7308488e-01   8.9339634e-01   5.0344297e-01   4.6801240e-01   6.5051808e-01   1.3511831e+00  -2.7037141e-01   2.9833894e-01   9.9169086e-01   4.5281207e-01   4.0407407e-01
  -1.7572982e-01   5.2909753e-01   1.1111953e-01  -1.6371931e-01   1.2801954e-01   3.4938323e-01   8.7825192e-01   4.9768897e-01   4.2581185e-01   7.4466319e-01   1.3327140e+00  -2.9550293e-01   3.0448237e-01   1.2364553e+00   5.1126401e-01   4.0405428e-01
  -1.6261578e-01   5.3870493e-01   1.5194192e-01  -2.3274280e-01   1.4892284e-01   3.1884926e-01   8.5451766e-01   4.7828542e-01   3.2160541e-01   8.0285975e-01   1.2915638e+00  -2.8445889e-01   3.1727401e-01   1.4280084e+00   5.6262610e-01   4.1422521e-01
  -1.4727923e-01   5.0971779e-01   1.6181256e-01  -2.7683591e-01   1.6251878e-01   2.8931537e-01   8.3014181e-01   4.5048045e-01   1.6632312e-01   8.1311034e-01   1.2412146e+00  -2.3964933e-01   3.3480386e-01   1.5409706e+00   5.9817534e-01   4.3452860e-01
  -1.3442705e-01   4.5058494e-01   1.4269677e-01  -2.9554394e-01   1.6513968e-01   2.6766908e-01   8.1277311e-01   4.2001484e-01  -1.9188617e-02   7.7113960e-01   1.1956776e+00  -1.6945924e-01   3.5466915e-01   1.5615638e+00   6.1250937e-01   4.6466074e-01
  -1.2646861e-01   3.7204232e-01   1.0166132e-01  -2.9081157e-01   1.5459846e-01   2.5855051e-01   8.0827226e-01   3.9194221e-01  -2.0780168e-01   6.8238559e-01   1.1673404e+00  -8.6834184e-02   3.7470367e-01   1.4892990e+00   6.0482754e-01   5.0370815e-01
  -1.2314552e-01   2.8499855e-01   4.9540611e-02  -2.6607311e-01   1.3075072e-01   2.6353777e-01   8.1948386e-01   3.6966713e-01  -3.7090560e-01   5.6208460e-01   1.1653535e+00  -7.0760371e-03   3.9358069e-01   1.3363465e+00   5.7904092e-01   5.4973299e-01
  -1.2199755e-01   1.9885542e-01  -1.1925663e-03  -2.2526208e-01   9.5656895e-02   2.8095660e-01   8.4555989e-01   3.5436924e-01  -4.8346108e-01   4.3327921e-01   1.1947279e+00   5.4728191e-02   4.1107803e-01   1.1248101e+00   5.4275183e-01   5.9947376e-01
  -1.1947325e-01   1.2054027e-01  -3.8886820e-02  -1.7201856e-01   5.3314319e-02   3.0632467e-01   8.8202779e-01   3.4491042e-01  -5.2837143e-01   3.2303399e-01   1.2561667e+00   8.6169457e-02   4.2789739e-01   8.8249806e-01   5.0543184e-01   6.4831491e-01
  -1.1231712e-01   5.4316845e-02  -5.4960413e-02  -1.0929960e-01   9.0175329e-03   3.3332144e-01   9.2164401e-01   3.3823357e-01  -4.9938760e-01   2.5754793e-01   1.3465257e+00   7.9440786e-02   4.4507521e-01   6.3804255e-01   4.7631380e-01   6.9062081e-01
  -9.8800515e-02   2.2357304e-03  -4.5450220e-02  -3.9464124e-02  -3.1525405e-02   3.5507956e-01   9.5589813e-01   3.3016809e-01  -4.0205577e-01   2.5711398e-01   1.4597191e+00   3.2416437e-02   4.6316482e-01   4.1630332e-01   4.6255235e-01   7.2043758e-01
  -7.9425874e-02  -3.5061936e-02  -1.1546312e-02   3.5250702e-02  -6.3152903e-02   3.6554113e-01   9.7687615e-01   3.1647633e-01  -2.5259048e-01   3.3193729e-01   1.5878556e+00  -5.1246321e-02   4.8146354e-01   2.3488698e-01   4.6809572e-01   7.3246294e-01
  -5.6901890e-02  -5.7527888e-02   4.0956932e-02   1.1207521e-01  -8.2113579e-02   3.6061666e-01   9.7909169e-01   2.9392295e-01  -7.4936993e-02   4.7967081e-01   1.7223970e+00  -1.6293219e-01   4.9757021e-01   1.0234349e-01   4.9348684e-01   7.2309514e-01
  -3.5409390e-02  -6.5167430e-02   1.0310647e-01   1.8715557e-01  -8.6687565e-02   3.3892816e-01   9.6087826e-01   2.6114012e-01   1.0339647e-01   6.8519405e-01   1.8551689e+00  -2.9061236e-01   5.0747967e-01   1.8222267e-02   5.3654177e-01   6.9132246e-01
  -1.9388802e-02  -5.7931513e-02   1.6474627e-01   2.5536787e-01  -7.7467938e-02   3.0200158e-01   9.2501200e-01   2.1909886e-01   2.5595928e-01   9.2271910e-01   1.9791051e+00  -4.2079709e-01   5.0627008e-01  -2.5230194e-02   5.9361433e-01   6.3922015e-01
  -1.2219279e-02  -3.6016479e-02   2.1650171e-01   3.1066148e-01  -5.7264689e-02   2.5388301e-01   8.7838953e-01   1.7107803e-01   3.6160762e-01   1.1598518e+00   2.0886675e+00  -5.4054542e-01   4.8925825e-01  -4.0280435e-02   6.6101104e-01   5.7188566e-01
  -1.5188465e-02  -3.8523919e-04   2.5134368e-01   3.4693999e-01  -3.0653880e-02   2.0026689e-01   8.3078688e-01   1.2213005e-01   4.0766248e-01   1.3628578e+00   2.1799477e+00  -6.3920564e-01   4.5334165e-01  -4.0557295e-02   7.3610484e-01   4.9675459e-01
  -2.7063935e-02   4.6769777e-02   2.6542803e-01   3.5931841e-01  -3.2471087e-03   1.4732165e-01   7.9292850e-01   7.8153375e-02   3.9148382e-01   1.5021627e+00   2.2505135e+00  -7.0963772e-01   3.9816018e-01  -3.8267366e-02   8.1780888e-01   4.2237634e-01
  -4.4399646e-02   1.0189315e-01   2.5812105e-01   3.4545835e-01   1.9204213e-02   1.0045808e-01   7.7425345e-01   4.4771368e-02   3.2027038e-01   1.5570858e+00   2.2991054e+00  -7.4878068e-01   3.2672665e-01  -4.2321393e-02   9.0627675e-01   3.5686037e-01
  -6.2495445e-02   1.6042334e-01   2.3134426e-01   3.0661816e-01   3.1732096e-02   6.3296991e-02   7.8084258e-01   2.6261479e-02   2.0921331e-01   1.5189803e+00   2.3253128e+00  -7.5755140e-01   2.4529166e-01  -5.7614341e-02   1.0019362e+00   3.0630034e-01
  -7.6736613e-02   2.1762200e-01   1.8854036e-01   2.4808358e-01   3.0959842e-02   3.7051211e-02   8.1394661e-01   2.4767163e-02   7.8410745e-02   1.3922697e+00   2.3293427e+00  -7.4017416e-01   1.6239766e-01  -8.5368454e-02   1.1041719e+00   2.7351936e-01
  -8.3928127e-02   2.6966950e-01   1.3363122e-01   1.7876661e-01   1.5665665e-02   2.0449550e-02   8.6943598e-01   3.9958726e-02  -5.0855236e-02   1.1932778e+00   2.3119572e+00  -7.0312355e-01   8.7289249e-02  -1.2417756e-01   1.2100949e+00   2.5744103e-01
  -8.3236317e-02   3.1468578e-01   7.0292050e-02   1.0994855e-01  -1.2993568e-02   1.0213335e-02   9.3830523e-01   6.9204271e-02  -1.5979681e-01   9.4715102e-01   2.2745887e+00  -6.5390506e-01   2.8025386e-02  -1.7125446e-01   1.3138317e+00   2.5327814e-01
  -7.6459542e-02   3.5330652e-01   1.7215060e-03   5.3355473e-02  -5.1643838e-02   1.9728135e-03   1.0081496e+00   1.0819445e-01  -2.3511061e-01   6.8350093e-01   2.2195745e+00  -5.9989411e-01  -1.0264809e-02  -2.2341221e-01   1.4066457e+00   2.5356352e-01
  -6.7538920e-02   3.8853832e-01  -6.9107064e-02   1.8936275e-02  -9.5224259e-02  -8.5921548e-03   1.0653361e+00   1.5186393e-01  -2.7078659e-01   4.3159194e-01   2.1503959e+00  -5.4741152e-01  -2.6554245e-02  -2.7748715e-01   1.4779847e+00   2.4985704e-01
  -6.1436930e-02   4.2481459e-01  -1.3891112e-01   1.2818244e-02  -1.3780551e-01  -2.4660117e-02   1.0974546e+00   1.9539258e-01  -2.6847376e-01   2.1593614e-01   2.0717847e+00  -5.0114210e-01  -2.4212184e-02  -3.3017423e-01   1.5172974e+00   2.3479235e-01
  -6.2694660e-02   4.6642179e-01  -2.0359209e-01   3.5909723e-02  -1.7356109e-01  -4.7493146e-02   1.0955849e+00   2.3506376e-01  -2.3641336e-01   5.3039241e-02   1.9895784e+00  -4.6392168e-01  -1.0317265e-02  -3.7750796e-01   1.5162433e+00   2.0401910e-01
  -7.4075381e-02   5.1568898e-01  -2.5807272e-01   8.3500574e-02  -1.9772270e-01  -7.6177851e-02   1.0559535e+00   2.6880344e-01  -1.8721600e-01  -5.0208241e-02   1.9102683e+00  -4.3684294e-01   5.8808801e-03  -4.1439602e-01   1.4707901e+00   1.5758241e-01
  -9.5684577e-02   5.7146138e-01  -2.9668909e-01   1.4600153e-01  -2.0734798e-01  -1.0795949e-01   9.8067614e-01   2.9630938e-01  -1.3496906e-01  -9.6330851e-02   1.8402665e+00  -4.1957790e-01   1.5014689e-02  -4.3463534e-01   1.3826832e+00   1.0037444e-01
  -1.2482850e-01   6.2836242e-01  -3.1416057e-01   2.1071225e-01  -2.0175915e-01  -1.3910003e-01   8.7745441e-01   3.1878036e-01  -9.2274907e-02  -9.5445199e-02   1.7850127e+00  -4.1079353e-01   9.7002997e-03  -4.3169666e-01   1.2598933e+00   4.1478966e-02
  -1.5667009e-01   6.7718090e-01  -3.0694799e-01   2.6427488e-01  -1.8257118e-01  -1.6605540e-01   7.5828461e-01   3.3834704e-01  -6.7815123e-02  -6.2303248e-02   1.7481043e+00  -4.0854791e-01  -1.3798018e-02  -4.0028817e-01   1.1158660e+00  -7.5274639e-03
  -1.8551929e-01   7.0643830e-01  -2.7463827e-01   2.9531146e-01  -1.5330618e-01  -1.8667604e-01   6.3741787e-01   3.5736730e-01  -6.4908677e-02  -1.2885656e-02   1.7306531e+00  -4.1059175e-01  -5.4729117e-02  -3.3838891e-01   9.6765812e-01  -3.5009168e-02
  -2.0641548e-01   7.0486765e-01  -2.2091751e-01   2.9669757e-01  -1.1867214e-01  -2.0111383e-01   5.2893876e-01   3.7776611e-01  -8.1309213e-02   3.8723218e-02   1.7310356e+00  -4.1455049e-01  -1.0803860e-01  -2.4917896e-01   8.3329555e-01  -3.1941432e-02
  -2.1657223e-01   6.6425786e-01  -1.5374274e-01   2.6699877e-01  -8.3651101e-02  -2.1217609e-01   4.4439490e-01   4.0057177e-01  -1.1021321e-01   8.2554629e-02   1.7451198e+00  -4.1800978e-01  -1.6553101e-01  -1.4217801e-01   7.2886076e-01   5.7682239e-03
  -2.1628211e-01   5.8196712e-01  -8.4492578e-02   2.1077294e-01  -5.2580344e-02  -2.2499214e-01   3.9089764e-01   4.2573597e-01  -1.4218882e-01   1.1368726e-01   1.7669383e+00  -4.1855842e-01  -2.1773451e-01  -3.2997460e-02   6.6588153e-01   7.5850770e-02
  -2.0901487e-01   4.6243472e-01  -2.6132079e-02   1.3767851e-01  -2.8411821e-02  -2.4602160e-01   3.7002832e-01   4.5224334e-01  -1.6754385e-01   1.3183158e-01   1.7896717e+00  -4.1384999e-01  -2.5602489e-01   5.8590627e-02   6.4953218e-01   1.6951338e-01
  -2.0065032e-01   3.1722386e-01   9.2989433e-03   6.0573055e-02  -1.2298668e-02  -2.8159643e-01   3.7774022e-01   4.7843871e-01  -1.7857573e-01   1.3983317e-01   1.8067309e+00  -4.0172740e-01  -2.7450676e-01   1.1212518e-01   6.7799100e-01   2.7265769e-01
  -1.9801342e-01   1.6346279e-01   1.3343435e-02  -7.0128403e-03  -3.5891009e-03  -3.3631287e-01   4.0526763e-01   5.0244923e-01  -1.7120223e-01   1.4161353e-01   1.8127055e+00  -3.8042338e-01  -2.7121328e-01   1.1086106e-01   7.4306077e-01   3.6829312e-01
  -2.0706510e-01   2.0935000e-02  -1.6701025e-02  -5.3523100e-02  -2.2145830e-04  -4.1164141e-01   4.4087065e-01   5.2256568e-01  -1.4564319e-01   1.4018050e-01   1.8039858e+00  -3.4881736e-01  -2.4835815e-01   4.6140870e-02   8.3190535e-01   4.3968915e-01
  -2.3119986e-01  -9.1595821e-02  -7.6670874e-02  -7.1625847e-02   5.7336694e-04  -5.0509139e-01   4.7209043e-01   5.3747641e-01  -1.0606431e-01   1.3628630e-01   1.7789491e+00  -3.0670635e-01  -2.1161007e-01  -7.9370941e-02   9.2953812e-01   4.7363095e-01
  -2.7008522e-01  -1.6003895e-01  -1.5584789e-01  -5.9630866e-02   1.4254447e-03  -6.1015543e-01   4.8809397e-01   5.4630718e-01  -5.9342203e-02   1.2810201e-01   1.7377138e+00  -2.5503872e-01  -1.6860142e-01  -2.5055124e-01   1.0215617e+00   4.6309685e-01
  -3.1935289e-01  -1.7780565e-01  -2.3873193e-01  -2.1805661e-02   4.0347878e-03  -7.1709312e-01   4.8166932e-01   5.4849201e-01  -1.3303515e-02   1.1196913e-01   1.6815721e+00  -1.9606215e-01  -1.2706730e-01  -4.4132211e-01   1.0966286e+00   4.0877947e-01
  -3.7124818e-01  -1.4718661e-01  -3.0795859e-01   3.2466793e-02   8.6286236e-03  -8.1443217e-01   4.5049689e-01   5.4355983e-01   2.5114072e-02   8.3966089e-02   1.6122868e+00  -1.3334560e-01  -9.3090910e-02  -6.1874014e-01   1.1481699e+00   3.1910429e-01
  -4.1611479e-01  -7.8972889e-02  -3.4775101e-01   9.0526322e-02   1.3809393e-02  -8.9090730e-01   3.9746142e-01   5.3095016e-01   5.1351107e-02   4.1780097e-02   1.5314647e+00  -7.1644427e-02  -6.9887950e-02  -7.4897925e-01   1.1751067e+00   2.0871132e-01
  -4.4439312e-01   9.5938259e-03  -3.4714174e-01   1.3892121e-01   1.6850142e-02  -9.3746108e-01   3.2995469e-01   5.0995807e-01   6.4058019e-02  -1.3726975e-02   1.4401878e+00  -1.6590712e-02  -5.7408845e-02  -8.0400701e-01   1.1814707e+00   9.5689449e-02
  -4.4868959e-01   9.8091761e-02  -3.0223408e-01   1.6607203e-01   1.4389485e-02  -9.4891415e-01   2.5831693e-01   4.7985992e-01   6.5142883e-02  -7.7794253e-02   1.3390068e+00   2.5791419e-02  -5.2816626e-02  -7.6751413e-01   1.1750791e+00  -1.8829656e-03
  -4.2545836e-01   1.6670908e-01  -2.1698807e-01   1.6461053e-01   3.3775743e-03  -9.2497829e-01   1.9373423e-01   4.4020373e-01   5.9101552e-02  -1.4218097e-01   1.2282916e+00   4.9718807e-02  -5.1670038e-02  -6.3875855e-01   1.1655766e+00  -6.9390236e-02
  -3.7592545e-01   1.9976889e-01  -1.0236178e-01   1.3294902e-01  -1.7948614e-02  -8.7041654e-01   1.4601570e-01   3.9118386e-01   5.1852091e-02  -1.9670205e-01   1.1088247e+00   5.0371633e-02  -4.9465397e-02  -4.3341523e-01   1.1622589e+00  -9.8424121e-02
  -3.0605518e-01   1.8830243e-01   2.5975081e-02   7.5776384e-02  -4.9307736e-02  -7.9432023e-01   1.2169506e-01   3.3398053e-01   4.9381383e-02  -2.3152114e-01   9.8244371e-01   2.4615773e-02  -4.3109836e-02  -1.8117769e-01   1.1720982e+00  -8.8269282e-02
  -2.2556625e-01   1.3122889e-01   1.5080904e-01   3.3751636e-03  -8.8048490e-02  -7.0863914e-01   1.2283203e-01   2.7094233e-01   5.6516482e-02  -2.3960127e-01   8.5250352e-01  -2.8381854e-02  -3.1928650e-02   7.9424211e-02   1.1983230e+00  -4.5839780e-02
  -1.4620476e-01   3.5027005e-02   2.5669861e-01  -7.0126536e-02  -1.2938170e-01  -6.2623371e-01   1.4674368e-01   2.0552480e-01   7.6066633e-02  -2.1863514e-01   7.2396633e-01  -1.0674853e-01  -1.7937697e-02   3.0792088e-01   1.2397688e+00   1.5902863e-02
  -7.9628581e-02  -8.7892943e-02   3.3270165e-01  -1.2925320e-01  -1.6716897e-01  -5.5879670e-01   1.8670363e-01   1.4195976e-01   1.0846955e-01  -1.7188898e-01   6.0301343e-01  -2.0578877e-01  -5.3030782e-03   4.6909878e-01   1.2910617e+00   8.0709702e-02
  -3.5325006e-02  -2.2166223e-01   3.7395650e-01  -1.5997084e-01  -1.9512999e-01  -5.1500271e-01   2.3344813e-01   8.4701517e-02   1.5194978e-01  -1.0766959e-01   4.9620305e-01  -3.1818892e-01   8.8278763e-04   5.3906682e-01   1.3435348e+00   1.3240749e-01
  -1.8960509e-02  -3.4970023e-01   3.8186534e-01  -1.5224773e-01  -2.0821786e-01  -4.9919211e-01   2.7716151e-01   3.7757750e-02   2.0308763e-01  -3.7493119e-02   4.0932973e-01  -4.3452823e-01  -3.7949684e-03   5.0906821e-01   1.3866564e+00   1.5817822e-01
  -3.1460093e-02  -4.5718593e-01   3.6297763e-01  -1.0190620e-01  -2.0385223e-01  -5.1079301e-01   3.0951552e-01   4.0489332e-03   2.5762593e-01   2.6606622e-02   3.4624169e-01  -5.4403927e-01  -2.1496015e-02   3.8643940e-01   1.4096746e+00   1.5109978e-01
  -6.8959446e-02  -5.3284594e-01   3.2697118e-01  -1.1414458e-02  -1.8271268e-01  -5.4455390e-01   3.2532740e-01  -1.5059545e-02   3.1131731e-01   7.4941470e-02   3.0791156e-01  -6.3553347e-01  -5.0986691e-02   1.9272598e-01   1.4031716e+00   1.1145629e-01
  -1.2360237e-01  -5.6985787e-01   2.8430343e-01   1.1053479e-01  -1.4887927e-01  -5.9152282e-01   3.2348494e-01  -1.9943738e-02   3.6063567e-01   1.0244771e-01   2.9201991e-01  -6.9839766e-01  -8.7263456e-02  -4.0491777e-02   1.3602670e+00   4.6584349e-02
  -1.8500333e-01  -5.6588317e-01   2.4411633e-01   2.5058425e-01  -1.0924668e-01  -6.4059206e-01   3.0694738e-01  -1.2580178e-02   4.0323048e-01   1.0976436e-01   2.9320351e-01  -7.2356960e-01  -1.2208918e-01  -2.7714384e-01   1.2773031e+00  -3.0682515e-02
  -2.4208796e-01  -5.2241584e-01   2.1283707e-01   3.9312141e-01  -7.2300407e-02  -6.8034520e-01   2.8183607e-01   3.8936760e-03   4.3807533e-01   1.0281046e-01   3.0396649e-01  -7.0440960e-01  -1.4538071e-01  -4.8252957e-01   1.1539602e+00  -1.0463585e-01
  -2.8497833e-01  -4.4373022e-01   1.9367309e-01   5.2308901e-01  -4.6491332e-02  -7.0090791e-01   2.5583456e-01   2.5821314e-02   4.6533561e-01   9.0968249e-02   3.1608870e-01  -6.3739448e-01  -1.4717988e-01  -6.2851806e-01   9.9287100e-01  -1.5984657e-01
  -3.0660508e-01  -3.3572527e-01   1.8693236e-01   6.2867355e-01  -3.8542353e-02  -6.9551501e-01   2.3627662e-01   4.9730737e-02   4.8603924e-01   8.4366680e-02   3.2223430e-01  -5.2256946e-01  -1.1978911e-01  -6.9736261e-01   7.9889151e-01  -1.8422918e-01
  -3.0379595e-01  -2.0491045e-01   1.9088767e-01   7.0337341e-01  -5.2046012e-02  -6.6155981e-01   2.2837424e-01   7.2947741e-02   5.0166631e-01   9.1015796e-02   3.1739841e-01  -3.6370474e-01  -5.9594351e-02  -6.8372575e-01   5.7824146e-01  -1.7142629e-01
  -2.7769038e-01  -5.7686859e-02   2.0280250e-01   7.4706515e-01  -8.6657589e-02  -6.0097623e-01   2.3400548e-01   9.3989860e-02   5.1377583e-01   1.1459135e-01   2.9985200e-01  -1.6812207e-01   3.1850234e-02  -5.9483233e-01   3.3772096e-01  -1.2206692e-01
  -2.3344375e-01   1.0002085e-01   2.1976602e-01   7.6587392e-01  -1.3806617e-01  -5.1990770e-01   2.5134840e-01   1.1266264e-01   5.2375949e-01   1.5349066e-01   2.7135244e-01   5.3815353e-02   1.4775001e-01  -4.4892477e-01   8.4160637e-02  -4.3673448e-02
  -1.7929252e-01   2.6280865e-01   2.3912346e-01   7.7087612e-01  -1.9876330e-01  -4.2772352e-01   2.7544324e-01   1.2984649e-01   5.3276423e-01   2.0142220e-01   2.3655614e-01   2.8951844e-01   2.7706338e-01  -2.7236367e-01  -1.7582525e-01   5.0750664e-02
