# Supplementary material for: Data to support observation of late and ultra-late latency components of cortical laser evoked potentials
Source: Data Brief. 2015 Nov 23;5:1031–4. doi: 10.1016/j.dib.2015.11.021 (PMC4689109; doi:10.1016/j.dib.2015.11.021)
Supplement: Supplementary file 2 — Supplementary material [file mmc2.zip]

Archive with 3 entries (3 files):
- coi_disclosureAS.pdf
- coi_disclosureSC.pdf
- coi_disclosure_NF.pdf
